# Supplementary material for: Diet and diet‐associated bacteria shape early microbiome development in Yellowtail Kingfish (Seriola lalandi)
Source: Microb Biotechnol. 2018 Dec 1;12(2):275–88. doi: 10.1111/1751-7915.13323 (PMC6389859; doi:10.1111/1751-7915.13323)
Supplement: Supplementary file 1 — Table S1. 53 Core larval OTUs by larval relative abundance. [file MBT2-12-275-s001.xlsx]

## Sheet: Alpha_diversity&coverage
Samples	Richness	FaithPD	Shannon	MMF	Chao1	Coverage
Art1	136.7	13.9261	2.79912	146.217	152.392	0.934913
Art2	138.91	14.6028	1.87524	174.003	181.658	0.798319
Art3	157.73	15.7094	3.77841	160.729	170.763	0.98134
L14_n1	117.25	14.4495	3.63411	117.582	129.027	0.997173
L14_n2	173.1	17.1864	3.36451	180.803	196.632	0.957393
L14_n3	167.51	17.2776	3.88164	171.071	176.345	0.979185
L14_n4	94.15	11.1927	2.48032	99.3844	112.402	0.947332
L14_n5	103.44	10.2768	3.07603	104.07	114.546	0.99395
L14_n6	103.6	12.1074	3.41746	103.41	114.027	1.00184
L14_n7	40.12	6.39118	2.34158	39.5124	47.0042	1.01538
L14_n8	136.25	14.5125	3.41309	139.538	154.54	0.976438
L16_n10	63.03	7.63256	1.33357	66.2399	71.1147	0.951541
L16_n1	78.5	9.56211	2.80875	78.8901	89.9868	0.995055
L16_n2	58.56	8.63337	2.3703	57.9798	71.229	1.01001
L16_n4	146.8	16.3832	2.20823	165.821	173.943	0.885294
L16_n5	118.01	12.0743	2.41562	121.366	128.286	0.972348
L16_n6	70.33	9.33748	2.15553	74.4638	81.792	0.944486
L16_n7	138.65	15.2372	1.85965	151.657	164.586	0.914237
L16_n9	183.98	17.3545	1.9833	200.574	201.874	0.917269
L18_n10	119	13.3842	2.88534	121.291	127.161	0.981108
L18_n1	130.98	13.2491	3.26542	133.868	152.247	0.978428
L18_n3	126.49	14.4636	2.39229	130.145	137.353	0.971915
L18_n5	124.89	15.3823	1.8212	134.064	132.783	0.931567
L18_n6	98.7	12.6834	2.96113	100.962	115.134	0.977597
L18_n7	151.41	13.4325	2.14495	158.151	168.657	0.957375
L18_n8	99.45	11.0407	2.1446	101.375	110.261	0.981012
L18_n9	122.81	11.8786	3.58705	124.059	132.618	0.989932
Macro1	331.41	24.3649	4.06336	379.797	373.129	0.872597
Macro2	113.18	12.5363	3.9057	110.142	135.466	1.02758
Macro3	299.69	22.6945	4.17114	330.677	320.536	0.906292
Micro1	303.97	20.9342	3.19807	374.187	412.822	0.812348
Micro2	324.09	22.0937	3.5798	383.444	410.404	0.845208
Micro3	279.75	20.5353	3.07932	334.448	366.197	0.836454
L49_n10	201.06	17.257	4.23866	206.148	223.685	0.975319
L49_n4	318.35	25.7368	4.09269	349.943	360.07	0.909721
L49_n5	378.55	27.962	4.14805	431.906	481.589	0.876463
L49_n6	132.85	11.3521	3.12687	138.009	147.414	0.962621
L49_n7	223.37	17.6426	3.81721	234.916	247.554	0.950852
L49_n8	348.33	26.9676	4.22416	389.364	431.105	0.894612
L49_n9	300.24	21.2547	3.70525	337.268	339.314	0.890212
L51_n10	226.65	18.2625	3.82278	240.011	254.985	0.944331
L51_n3	330.69	23.7269	4.2566	366.095	381.407	0.90329
L51_n5	359.46	26.5003	4.14024	407.797	414.322	0.881467
L51_n6	292.57	21.5596	2.73881	374.698	402.076	0.780814
L51_n7	289.4	22.368	4.14334	315.049	311.255	0.918588
L51_n8	126.07	13.461	4.17087	126.19	143.729	0.99905
L51_n9	285.2	23.5567	4.54999	300.023	320.075	0.950593
L53_n10	359.05	26.831	4.23351	402.584	415.571	0.891865
L53_n2	319.24	24.7955	4.34795	348.698	360.775	0.915519
L53_n4	262.51	19.6109	4.18676	278.407	284.196	0.9429
L53_n5	133.89	13.6344	2.8354	138.475	144.461	0.966889
L53_n6	227.38	19.6639	4.43023	237.24	239.969	0.95844
L53_n7	136.77	13.7091	3.97878	136.566	165.024	1.00149
L53_n9	335.33	24.1336	4.45838	362.244	387.063	0.925702
L29_n10	220.8	17.3927	2.58229	263.111	273.816	0.839189
L29_n11	214.91	17.0404	2.50038	259.534	282.449	0.828062
L29_n12	287.01	21.8327	2.7964	345.349	366.135	0.831073
L29_n1	219	17.2822	2.43286	269.156	285.531	0.813655
L29_n2	229.55	17.6354	2.58031	285.839	312.715	0.803075
L29_n3	258.77	20.2078	2.69797	319.358	326.31	0.810281
L29_n4	179.35	15.0596	2.34818	207.586	213.062	0.863981
L29_n5	312.07	34.0083	3.25799	409.166	452.501	0.762698
L31_n10	230.3	17.1945	2.6454	265.923	261.226	0.866041
L31_n11	249.18	19.2673	2.42408	316.704	342.629	0.786792
L31_n1	216.32	17.4918	4.52553	220.555	238.167	0.9808
L31_n2	330.98	23.9625	4.35903	357.923	383.465	0.924724
L31_n4	285.01	22.33	2.96161	338.243	356.069	0.84262
L31_n5	255.38	19.2204	2.44437	338.74	365.936	0.753911
L31_n7	235.35	19.2647	2.4391	309.564	341.923	0.760262
L31_n9	238.31	18.3859	2.50138	308.316	328.474	0.77294
L35_n10	248.57	19.4992	3.64858	269.57	282.578	0.922098
L35_n11	360.49	24.2635	3.70327	427.395	442.642	0.843459
L35_n12	275.61	18.8366	3.40141	306.2	323.629	0.900099
L35_n1	186.48	15.4502	3.86951	193.34	205.924	0.96452
L35_n2	248.07	18.187	3.0846	282.357	280.419	0.87857
L35_n3	336.34	23.3438	3.57276	383.663	387.173	0.876654
L35_n6	263.1	19.2233	3.30767	299.926	311.513	0.877216
L35_n9	349.99	23.9721	3.82095	395.396	403.615	0.885162
Rot1	84.13	10.5277	1.89357	90.5371	96.9892	0.929232
Rot2	86.36	11.0863	2.4657	90.2017	99.5956	0.95741
Rot3	103.53	12.8497	2.54533	111.702	119.8	0.926842
L3_n1	124.51	13.0005	2.82485	128.325	135.412	0.970267
L3_n2	147.62	14.5518	3.05379	154.165	168.28	0.957545
L3_n3	120.37	12.181	2.58628	125.875	128.978	0.956266
L3_n4	130.89	12.0967	3.08835	137.621	153.288	0.951091
L3_n5	175.95	17.1138	3.0375	193.366	192.553	0.909933
L3_n6	97.89	11.1154	2.10791	104.44	113.888	0.937281
L3_n7	121.5	13.9734	2.85642	127.548	132.686	0.952582
L3_n8	149.07	15.7007	2.14472	166.29	177.895	0.896447
L6_n10	154	16.525	3.12306	163.369	169.465	0.942651
L6_n2	87.22	9.11621	2.06434	93.6045	100.493	0.931793
L6_n4	152.97	15.5056	2.45192	177.264	178.897	0.86295
L6_n5	192.13	20.1251	3.12898	210.231	211.031	0.9139
L6_n6	143.41	16.8676	3.10681	151.487	154.628	0.946682
L6_n7	92.2	11.41	2.47328	94.7269	105.17	0.973324
L6_n8	157.64	16.3166	2.29805	182.202	186.143	0.865195
L9_n10	161.78	15.6597	2.69528	185.049	188.796	0.874257
L9_n1	79.36	10.7466	2.16483	83.7911	90.5057	0.947118
L9_n3	161.91	15.9719	2.00599	195.161	198.077	0.829623
L9_n4	90.8	10.7605	1.87947	98.5663	111.125	0.921207
L9_n6	108.34	12.6107	2.48256	114.659	128.89	0.944889
L9_n7	145.68	14.6519	2.18752	168.179	168.444	0.866219
L9_n8	131.09	14.5334	2.58853	142.914	158.327	0.917268
L9_n9	113.25	12.8359	2.09317	125.998	132.74	0.898824
L6_n3	106.4	11.5311	2.89282	109.277	121.351	0.973668
W10	335.85	33.9417	3.43322	433.112	529.532	0.775434
W11	378.73	38.5561	3.29847	516.491	602.368	0.733276
W12	397.19	39.2578	3.58046	519.193	655.955	0.765014
W13	344.37	37.43	3.24518	469.499	529.09	0.733484
W14	321.4	35.3277	3.22964	430.949	522.751	0.745796
W15	430.16	42.4576	3.23651	601.077	639.944	0.715649
W1	429.91	44.2209	3.48988	567.072	647.045	0.758122
W2	393.41	41.4323	3.4447	511.108	546.418	0.769721
W3	230.97	17.8451	2.47667	292.144	312.761	0.790604
W4	399.55	39.3102	3.59988	522.318	595.422	0.764955
W5	379.8	39.3648	3.48991	504.036	549.698	0.753518
W6	214.71	23.5211	2.63806	291.901	380.475	0.735558
W7	554.16	56.1949	3.73832	730.666	776.3	0.758431
W8	549.57	54.4065	3.64985	721.42	752.396	0.761789
W9	474.21	47.6587	3.0922	648.331	710.069	0.731432
L1_n10	74.64	8.97947	2.62002	75.4109	85.8055	0.989777
L1_n1	257.06	20.8665	4.33177	271.371	280.235	0.947265
L1_n2	126.47	14.5563	3.68468	127.184	144.912	0.994387
L1_n3	90.2	9.39152	2.72379	91.5598	99.5055	0.985148
L1_n5	128.8	14.1286	3.40951	131.852	146.402	0.976853
L1_n6	84.32	10.1821	3.18202	85.3315	98.2567	0.988146
L1_n7	93.77	11.1608	3.00826	96.4605	100.167	0.972108
L1_n8	118.06	14.1218	3.0583	121.948	134.251	0.968119
L1_n9	83.64	9.87025	2.80223	83.9195	96.6815	0.99667

## Sheet: 53 Core OTU by Seq
53 Core Larval OTUs by # of Seq
OUT ID	L1	L3-9	L14-18	L29-35	L49-53	Total Larval Seq	Taxonomy
OTU2	1158	34223	84208	238	433	120260	Bacteria;Proteobacteria;Alphaproteobacteria;Rhodobacterales;Rhodobacteraceae;Donghicola;uncultured_bacterium
OTU9	4257	2277	2299	62237	6025	77095	Bacteria;Proteobacteria;Gammaproteobacteria;Vibrionales;Vibrionaceae;Photobacterium;uncultured_bacterium
OTU4	17401	3632	22718	1537	9212	54500	Bacteria;Proteobacteria;Gammaproteobacteria;Aeromonadales;Aeromonadaceae;Aeromonas;uncultured_bacterium
OTU3	33	42262	555	174	128	43152	Bacteria;Actinobacteria;Actinobacteria;Micrococcales;Micrococcaceae;Glutamicibacter;uncultured_bacterium
OTU28	1094	187	486	11350	22924	36041	Bacteria;Firmicutes;Bacilli;Lactobacillales;Lactobacillaceae;Lactobacillus;uncultured_bacterium
OTU10	1015	32316	358	40	89	33818	Bacteria;Proteobacteria;Gammaproteobacteria;Legionellales;Legionellaceae;uncultured;uncultured_bacterium
OTU6	1049	28536	266	426	156	30433	Bacteria;Proteobacteria;Alphaproteobacteria;Rhodobacterales;Rhodobacteraceae;Nautella;unidentified_marine_bacterioplankton
OTU7	7189	1659	13425	1185	2328	25786	Bacteria;Proteobacteria;Gammaproteobacteria;Enterobacteriales;Enterobacteriaceae;Escherichia-Shigella;uncultured_organism
OTU22	3694	2297	8685	345	2097	17118	Bacteria;Bacteroidetes;Flavobacteriia;Flavobacteriales;Flavobacteriaceae;Chryseobacterium;Chryseobacterium_indologenes
OTU32	121	438	231	12373	631	13794	Bacteria;Proteobacteria;Gammaproteobacteria;Vibrionales;Vibrionaceae;Aliivibrio;uncultured_bacterium
OTU11	4814	4065	548	142	718	10287	Bacteria;Proteobacteria;Gammaproteobacteria;Oceanospirillales;Oceanospirillaceae;Neptuniibacter;uncultured_bacterium
OTU23	87	8440	381	48	120	9076	Bacteria;Proteobacteria;Alphaproteobacteria;Rhodobacterales;Rhodobacteraceae;Phaeomarinomonas;uncultured_Rhodobacteraceae_bacterium
OTU24	388	6888	953	157	88	8474	Bacteria;Actinobacteria;Actinobacteria;Micrococcales;Micrococcaceae;Nesterenkonia;Arctic_sea_ice_bacterium_ARK9983
OTU1028	4810	2164	536	441	169	8120	Bacteria;Proteobacteria;Alphaproteobacteria;Rhodobacterales;Rhodobacteraceae;Donghicola;uncultured_bacterium
OTU50	1501	883	3729	398	623	7134	Bacteria;Firmicutes;Bacilli;Bacillales;Staphylococcaceae;Staphylococcus;unidentified_marine_bacterioplankton
OTU46	1150	482	3110	439	1397	6578	Bacteria;Firmicutes;Bacilli;Bacillales;Bacillaceae;Aeribacillus;uncultured_bacterium
OTU1602	336	2273	2445	22	355	5431	Bacteria;Proteobacteria;Alphaproteobacteria;Rhodobacterales;Rhodobacteraceae;Ruegeria;uncultured_bacterium
OTU82	1137	649	2831	368	216	5201	Bacteria;Proteobacteria;Gammaproteobacteria;Xanthomonadales;Xanthomonadaceae;Stenotrophomonas;uncultured_Pseudomonas_sp.
OTU14	1480	1866	319	58	1466	5189	Bacteria;Proteobacteria;Gammaproteobacteria;Oceanospirillales;Oceanospirillaceae;Neptuniibacter;uncultured_bacterium
OTU77	805	258	2040	283	1517	4903	Bacteria;Firmicutes;Bacilli;Bacillales;Bacillaceae;Bacillus;Bacillus_thermoamylovorans
OTU42	661	524	2112	466	444	4207	Bacteria;Proteobacteria;Gammaproteobacteria;Oceanospirillales;Halomonadaceae;Halomonas;uncultured_bacterium
OTU66	369	1889	692	997	142	4089	Bacteria;Proteobacteria;Gammaproteobacteria;Alteromonadales;Pseudoalteromonadaceae;Pseudoalteromonas;Pseudoalteromonas_haloplanktis_TAC125
OTU378	58	391	2523	525	319	3816	Bacteria;Proteobacteria;Gammaproteobacteria;Vibrionales;Vibrionaceae;Vibrio;uncultured_bacterium
OTU55	708	280	1407	240	1173	3808	Bacteria;Firmicutes;Bacilli;Lactobacillales;Streptococcaceae;Streptococcus;uncultured_bacterium
OTU302	1008	255	1298	163	988	3712	Bacteria;Proteobacteria;Gammaproteobacteria;Aeromonadales;Aeromonadaceae;Aeromonas;Aeromonas_sp._GIST-WP2w2
OTU61	313	76	420	987	1616	3412	Bacteria;Firmicutes;Bacilli;Bacillales;Bacillaceae;Geobacillus;uncultured_Geobacillus_sp.
OTU108	18	67	79	624	2300	3088	Bacteria;Firmicutes;Bacilli;Bacillales;Bacillaceae;Bacillus;Bacillus_coagulans
OTU90	624	142	1405	166	440	2777	Bacteria;Firmicutes;Bacilli;Lactobacillales;Enterococcaceae;Enterococcus;Enterococcus_cecorum
OTU44	205	328	1037	86	700	2356	Bacteria;Firmicutes;Clostridia;Thermoanaerobacterales;Family_III;Thermoanaerobacterium;uncultured_bacterium
OTU62	446	138	1412	149	197	2342	Bacteria;Bacteroidetes;Flavobacteriia;Flavobacteriales;Flavobacteriaceae;Chryseobacterium;Chryseobacterium_defluvii
OTU205	15	21	678	749	432	1895	Bacteria;Firmicutes;Bacilli;Lactobacillales;Lactobacillaceae;Lactobacillus;Lactobacillus_delbrueckii_subsp._bulgaricus_ATCC_11842_=_JCM_1002
OTU63	198	371	1025	102	184	1880	Bacteria;Actinobacteria;Actinobacteria;Propionibacteriales;Propionibacteriaceae;Propionibacterium;uncultured_bacterium
OTU92	128	179	383	397	692	1779	Bacteria;Firmicutes;Bacilli;Bacillales;Bacillaceae;Anoxybacillus;uncultured_bacterium
OTU81	28	794	572	231	118	1743	Bacteria;Proteobacteria;Gammaproteobacteria;Vibrionales;Vibrionaceae;Vibrio;Vibrio_tubiashii_ATCC_19109
OTU248	360	63	667	193	388	1671	Bacteria;Proteobacteria;Gammaproteobacteria;Enterobacteriales;Enterobacteriaceae;Klebsiella;uncultured_bacterium
OTU242	12	839	328	380	83	1642	Bacteria;Proteobacteria;Gammaproteobacteria;Vibrionales;Vibrionaceae;Vibrio;uncultured_Vibrio_sp.
OTU8677	359	103	943	70	122	1597	Bacteria;Bacteroidetes;Flavobacteriia;Flavobacteriales;Flavobacteriaceae;Chryseobacterium;Chryseobacterium_sp._MYb94
OTU152	411	108	470	207	318	1514	Bacteria;Proteobacteria;Gammaproteobacteria;Enterobacteriales;Enterobacteriaceae;Raoultella;uncultured_bacterium
OTU765	18	18	837	273	30	1176	Bacteria;Proteobacteria;Gammaproteobacteria;Vibrionales;Vibrionaceae;Vibrio;uncultured_bacterium
OTU100	179	138	556	42	79	994	Bacteria;Actinobacteria;Actinobacteria;Corynebacteriales;Corynebacteriaceae;Corynebacterium_1;uncultured_bacterium
OTU123	84	104	119	229	423	959	Bacteria;Cyanobacteria;Cyanobacteria;SubsectionI;FamilyI;Synechococcus;unidentified_marine_bacterioplankton
OTU945	48	239	379	103	123	892	Bacteria;Proteobacteria;Gammaproteobacteria;Vibrionales;Vibrionaceae;Vibrio;Vibrio_proteolyticus
OTU457	27	82	286	198	244	837	Bacteria;Firmicutes;Bacilli;Bacillales;Bacillaceae;Bacillus;uncultured_bacterium
OTU304	189	111	231	9	143	683	Bacteria;Deinococcus-Thermus;Deinococci;Deinococcales;Deinococcaceae;Deinococcus;Deinococcus_geothermalis_DSM_11300
OTU764	139	96	316	62	61	674	Bacteria;Actinobacteria;Actinobacteria;Corynebacteriales;Corynebacteriaceae;Corynebacterium_1;uncultured_bacterium
OTU1520	50	10	67	177	306	610	Bacteria;Firmicutes;Bacilli;Bacillales;Bacillaceae;Anoxybacillus;Anoxybacillus_calidus
OTU327	15	141	90	309	40	595	Bacteria;Proteobacteria;Gammaproteobacteria;Pseudomonadales;Moraxellaceae;Psychrobacter;uncultured_Psychrobacter_sp.
OTU292	118	44	239	19	52	472	Bacteria;Bacteroidetes;Sphingobacteriia;Sphingobacteriales;Sphingobacteriaceae;Sphingobacterium;uncultured_Sphingobacterium_sp.
OTU3963	5	41	139	250	17	452	Bacteria;Proteobacteria;Gammaproteobacteria;Pseudomonadales;Pseudomonadaceae;Pseudomonas;unidentified_marine_bacterioplankton
OTU263	25	92	101	56	150	424	Bacteria;Proteobacteria;Gammaproteobacteria;Pseudomonadales;Moraxellaceae;Acinetobacter;uncultured_bacterium
OTU153	17	45	297	25	17	401	Bacteria;Actinobacteria;Actinobacteria;Corynebacteriales;Corynebacteriaceae;Corynebacterium_1;uncultured_bacterium
OTU154	4	15	100	20	20	159	Bacteria;Proteobacteria;Gammaproteobacteria;Pseudomonadales;Pseudomonadaceae;Pseudomonas;uncultured_bacterium
OTU1353	14	44	48	16	25	147	Bacteria;Actinobacteria;Actinobacteria;Micrococcales;Micrococcaceae;Micrococcus;uncultured_bacterium

## Sheet: 53 Core OTU by Rel Abund
Table S1: 53 Core Larval OTUs by Larval Relative Abundance
OUT ID	L1 Rel Abund	L3-9 Rel Abund	L14-18 Rel Abund	L29-35 Rel Abund	L49-53 Rel Abund	Total Larval Rel Abund	Taxonomy
OTU2	1.28667	14.2596	35.0867	0.0991667	0.20619	11.7902	Bacteria;Proteobacteria;Alphaproteobacteria;Rhodobacterales;Rhodobacteraceae;Donghicola;uncultured_bacterium
OTU9	4.73	0.94875	0.957917	25.9321	2.86905	7.55833	Bacteria;Proteobacteria;Gammaproteobacteria;Vibrionales;Vibrionaceae;Photobacterium;uncultured_bacterium
OTU4	19.3344	1.51333	9.46583	0.640417	4.38667	5.34314	Bacteria;Proteobacteria;Gammaproteobacteria;Aeromonadales;Aeromonadaceae;Aeromonas;uncultured_bacterium
OTU3	0.0366667	17.6092	0.23125	0.0725	0.0609524	4.23059	Bacteria;Actinobacteria;Actinobacteria;Micrococcales;Micrococcaceae;Glutamicibacter;uncultured_bacterium
OTU28	1.21556	0.0779167	0.2025	4.72917	10.9162	3.53343	Bacteria;Firmicutes;Bacilli;Lactobacillales;Lactobacillaceae;Lactobacillus;uncultured_bacterium
OTU10	1.12778	13.465	0.149167	0.0166667	0.042381	3.31549	Bacteria;Proteobacteria;Gammaproteobacteria;Legionellales;Legionellaceae;uncultured;uncultured_bacterium
OTU6	1.16556	11.89	0.110833	0.1775	0.0742857	2.98363	Bacteria;Proteobacteria;Alphaproteobacteria;Rhodobacterales;Rhodobacteraceae;Nautella;unidentified_marine_bacterioplankton
OTU7	7.98778	0.69125	5.59375	0.49375	1.10857	2.52804	Bacteria;Proteobacteria;Gammaproteobacteria;Enterobacteriales;Enterobacteriaceae;Escherichia-Shigella;uncultured_organism
OTU22	4.10444	0.957083	3.61875	0.14375	0.998571	1.67824	Bacteria;Bacteroidetes;Flavobacteriia;Flavobacteriales;Flavobacteriaceae;Chryseobacterium;Chryseobacterium_indologenes
OTU32	0.134444	0.1825	0.09625	5.15542	0.300476	1.35235	Bacteria;Proteobacteria;Gammaproteobacteria;Vibrionales;Vibrionaceae;Aliivibrio;uncultured_bacterium
OTU11	5.34889	1.69375	0.228333	0.0591667	0.341905	1.00853	Bacteria;Proteobacteria;Gammaproteobacteria;Oceanospirillales;Oceanospirillaceae;Neptuniibacter;uncultured_bacterium
OTU23	0.0966667	3.51667	0.15875	0.02	0.0571429	0.889804	Bacteria;Proteobacteria;Alphaproteobacteria;Rhodobacterales;Rhodobacteraceae;Phaeomarinomonas;uncultured_Rhodobacteraceae_bacterium
OTU24	0.431111	2.87	0.397083	0.0654167	0.0419048	0.830784	Bacteria;Actinobacteria;Actinobacteria;Micrococcales;Micrococcaceae;Nesterenkonia;Arctic_sea_ice_bacterium_ARK9983
OTU1028	5.34444	0.901667	0.223333	0.18375	0.0804762	0.796078	Bacteria;Proteobacteria;Alphaproteobacteria;Rhodobacterales;Rhodobacteraceae;Donghicola;uncultured_bacterium
OTU50	1.66778	0.367917	1.55375	0.165833	0.296667	0.699412	Bacteria;Firmicutes;Bacilli;Bacillales;Staphylococcaceae;Staphylococcus;unidentified_marine_bacterioplankton
OTU46	1.27778	0.200833	1.29583	0.182917	0.665238	0.644902	Bacteria;Firmicutes;Bacilli;Bacillales;Bacillaceae;Aeribacillus;uncultured_bacterium
OTU1602	0.373333	0.947083	1.01875	0.00916667	0.169048	0.532451	Bacteria;Proteobacteria;Alphaproteobacteria;Rhodobacterales;Rhodobacteraceae;Ruegeria;uncultured_bacterium
OTU82	1.26333	0.270417	1.17958	0.153333	0.102857	0.509902	Bacteria;Proteobacteria;Gammaproteobacteria;Xanthomonadales;Xanthomonadaceae;Stenotrophomonas;uncultured_Pseudomonas_sp.
OTU14	1.64444	0.7775	0.132917	0.0241667	0.698095	0.508725	Bacteria;Proteobacteria;Gammaproteobacteria;Oceanospirillales;Oceanospirillaceae;Neptuniibacter;uncultured_bacterium
OTU77	0.894444	0.1075	0.85	0.117917	0.722381	0.480686	Bacteria;Firmicutes;Bacilli;Bacillales;Bacillaceae;Bacillus;Bacillus_thermoamylovorans
OTU42	0.734444	0.218333	0.88	0.194167	0.211429	0.412451	Bacteria;Proteobacteria;Gammaproteobacteria;Oceanospirillales;Halomonadaceae;Halomonas;uncultured_bacterium
OTU66	0.41	0.787083	0.288333	0.415417	0.067619	0.400882	Bacteria;Proteobacteria;Gammaproteobacteria;Alteromonadales;Pseudoalteromonadaceae;Pseudoalteromonas;Pseudoalteromonas_haloplanktis_TAC125
OTU378	0.0644444	0.162917	1.05125	0.21875	0.151905	0.374118	Bacteria;Proteobacteria;Gammaproteobacteria;Vibrionales;Vibrionaceae;Vibrio;uncultured_bacterium
OTU55	0.786667	0.116667	0.58625	0.1	0.558571	0.373333	Bacteria;Firmicutes;Bacilli;Lactobacillales;Streptococcaceae;Streptococcus;uncultured_bacterium
OTU302	1.12	0.10625	0.540833	0.0679167	0.470476	0.363922	Bacteria;Proteobacteria;Gammaproteobacteria;Aeromonadales;Aeromonadaceae;Aeromonas;Aeromonas_sp._GIST-WP2w2
OTU61	0.347778	0.0316667	0.175	0.41125	0.769524	0.33451	Bacteria;Firmicutes;Bacilli;Bacillales;Bacillaceae;Geobacillus;uncultured_Geobacillus_sp.
OTU108	0.02	0.0279167	0.0329167	0.26	1.09524	0.302745	Bacteria;Firmicutes;Bacilli;Bacillales;Bacillaceae;Bacillus;Bacillus_coagulans
OTU90	0.693333	0.0591667	0.585417	0.0691667	0.209524	0.272255	Bacteria;Firmicutes;Bacilli;Lactobacillales;Enterococcaceae;Enterococcus;Enterococcus_cecorum
OTU44	0.227778	0.136667	0.432083	0.0358333	0.333333	0.23098	Bacteria;Firmicutes;Clostridia;Thermoanaerobacterales;Family_III;Thermoanaerobacterium;uncultured_bacterium
OTU62	0.495556	0.0575	0.588333	0.0620833	0.0938095	0.229608	Bacteria;Bacteroidetes;Flavobacteriia;Flavobacteriales;Flavobacteriaceae;Chryseobacterium;Chryseobacterium_defluvii
OTU205	0.0166667	0.00875	0.2825	0.312083	0.205714	0.185784	Bacteria;Firmicutes;Bacilli;Lactobacillales;Lactobacillaceae;Lactobacillus;Lactobacillus_delbrueckii_subsp._bulgaricus_ATCC_11842_=_JCM_1002
OTU63	0.22	0.154583	0.427083	0.0425	0.087619	0.184314	Bacteria;Actinobacteria;Actinobacteria;Propionibacteriales;Propionibacteriaceae;Propionibacterium;uncultured_bacterium
OTU92	0.142222	0.0745833	0.159583	0.165417	0.329524	0.174412	Bacteria;Firmicutes;Bacilli;Bacillales;Bacillaceae;Anoxybacillus;uncultured_bacterium
OTU81	0.0311111	0.330833	0.238333	0.09625	0.0561905	0.170882	Bacteria;Proteobacteria;Gammaproteobacteria;Vibrionales;Vibrionaceae;Vibrio;Vibrio_tubiashii_ATCC_19109
OTU248	0.4	0.02625	0.277917	0.0804167	0.184762	0.163824	Bacteria;Proteobacteria;Gammaproteobacteria;Enterobacteriales;Enterobacteriaceae;Klebsiella;uncultured_bacterium
OTU242	0.0133333	0.349583	0.136667	0.158333	0.0395238	0.16098	Bacteria;Proteobacteria;Gammaproteobacteria;Vibrionales;Vibrionaceae;Vibrio;uncultured_Vibrio_sp.
OTU8677	0.398889	0.0429167	0.392917	0.0291667	0.0580952	0.156569	Bacteria;Bacteroidetes;Flavobacteriia;Flavobacteriales;Flavobacteriaceae;Chryseobacterium;Chryseobacterium_sp._MYb94
OTU152	0.456667	0.045	0.195833	0.08625	0.151429	0.148431	Bacteria;Proteobacteria;Gammaproteobacteria;Enterobacteriales;Enterobacteriaceae;Raoultella;uncultured_bacterium
OTU765	0.02	0.0075	0.34875	0.11375	0.0142857	0.115294	Bacteria;Proteobacteria;Gammaproteobacteria;Vibrionales;Vibrionaceae;Vibrio;uncultured_bacterium
OTU100	0.198889	0.0575	0.231667	0.0175	0.037619	0.097451	Bacteria;Actinobacteria;Actinobacteria;Corynebacteriales;Corynebacteriaceae;Corynebacterium_1;uncultured_bacterium
OTU123	0.0933333	0.0433333	0.0495833	0.0954167	0.201429	0.0940196	Bacteria;Cyanobacteria;Cyanobacteria;SubsectionI;FamilyI;Synechococcus;unidentified_marine_bacterioplankton
OTU945	0.0533333	0.0995833	0.157917	0.0429167	0.0585714	0.087451	Bacteria;Proteobacteria;Gammaproteobacteria;Vibrionales;Vibrionaceae;Vibrio;Vibrio_proteolyticus
OTU457	0.03	0.0341667	0.119167	0.0825	0.11619	0.0820588	Bacteria;Firmicutes;Bacilli;Bacillales;Bacillaceae;Bacillus;uncultured_bacterium
OTU304	0.21	0.04625	0.09625	0.00375	0.0680952	0.0669608	Bacteria;Deinococcus-Thermus;Deinococci;Deinococcales;Deinococcaceae;Deinococcus;Deinococcus_geothermalis_DSM_11300
OTU764	0.154444	0.04	0.131667	0.0258333	0.0290476	0.0660784	Bacteria;Actinobacteria;Actinobacteria;Corynebacteriales;Corynebacteriaceae;Corynebacterium_1;uncultured_bacterium
OTU1520	0.0555556	0.00416667	0.0279167	0.07375	0.145714	0.0598039	Bacteria;Firmicutes;Bacilli;Bacillales;Bacillaceae;Anoxybacillus;Anoxybacillus_calidus
OTU327	0.0166667	0.05875	0.0375	0.12875	0.0190476	0.0583333	Bacteria;Proteobacteria;Gammaproteobacteria;Pseudomonadales;Moraxellaceae;Psychrobacter;uncultured_Psychrobacter_sp.
OTU292	0.131111	0.0183333	0.0995833	0.00791667	0.0247619	0.0462745	Bacteria;Bacteroidetes;Sphingobacteriia;Sphingobacteriales;Sphingobacteriaceae;Sphingobacterium;uncultured_Sphingobacterium_sp.
OTU3963	0.00555556	0.0170833	0.0579167	0.104167	0.00809524	0.0443137	Bacteria;Proteobacteria;Gammaproteobacteria;Pseudomonadales;Pseudomonadaceae;Pseudomonas;unidentified_marine_bacterioplankton
OTU263	0.0277778	0.0383333	0.0420833	0.0233333	0.0714286	0.0415686	Bacteria;Proteobacteria;Gammaproteobacteria;Pseudomonadales;Moraxellaceae;Acinetobacter;uncultured_bacterium
OTU153	0.0188889	0.01875	0.12375	0.0104167	0.00809524	0.0393137	Bacteria;Actinobacteria;Actinobacteria;Corynebacteriales;Corynebacteriaceae;Corynebacterium_1;uncultured_bacterium
OTU154	0.00444444	0.00625	0.0416667	0.00833333	0.00952381	0.0155882	Bacteria;Proteobacteria;Gammaproteobacteria;Pseudomonadales;Pseudomonadaceae;Pseudomonas;uncultured_bacterium
OTU1353	0.0155556	0.0183333	0.02	0.00666667	0.0119048	0.0144118	Bacteria;Actinobacteria;Actinobacteria;Micrococcales;Micrococcaceae;Micrococcus;uncultured_bacterium

## Sheet: # of Seq 53 Core OTU in F+W
Number of sequences from 53 Core Larval OTUs in each Feed Type and Water Sample
OTU ID	Rot Seq	Art Seq	Micro Seq	Macro Seq	W1 Seq	W3-9 Seq	W14-18 Seq	W29-35 Seq	W49-53 Seq	Taxonomy
OTU2	7	188	4	17	374	474	145	39	21	Bacteria;Proteobacteria;Alphaproteobacteria;Rhodobacterales;Rhodobacteraceae;Donghicola;uncultured_bacterium
OTU9	15	84	8660	208	1	2	0	0	2	Bacteria;Proteobacteria;Gammaproteobacteria;Vibrionales;Vibrionaceae;Photobacterium;uncultured_bacterium
OTU4	411	1762	6	55	5	15	17	7	8	Bacteria;Proteobacteria;Gammaproteobacteria;Aeromonadales;Aeromonadaceae;Aeromonas;uncultured_bacterium
OTU3	3967	0	11	71	25	147	0	0	3	Bacteria;Actinobacteria;Actinobacteria;Micrococcales;Micrococcaceae;Glutamicibacter;uncultured_bacterium
OTU28	16	0	26	3517	0	1	0	0	0	Bacteria;Firmicutes;Bacilli;Lactobacillales;Lactobacillaceae;Lactobacillus;uncultured_bacterium
OTU10	1	0	0	1	265	381	96	0	0	Bacteria;Proteobacteria;Gammaproteobacteria;Legionellales;Legionellaceae;uncultured;uncultured_bacterium
OTU6	916	430	5	5	131	340	1	43	32	Bacteria;Proteobacteria;Alphaproteobacteria;Rhodobacterales;Rhodobacteraceae;Nautella;unidentified_marine_bacterioplankton
OTU7	48	318	3	292	2	0	6	2	7	Bacteria;Proteobacteria;Gammaproteobacteria;Enterobacteriales;Enterobacteriaceae;Escherichia-Shigella;uncultured_organism
OTU22	13	324	2	2	1	1	0	1	1	Bacteria;Bacteroidetes;Flavobacteriia;Flavobacteriales;Flavobacteriaceae;Chryseobacterium;Chryseobacterium_indologenes
OTU32	0	86	1195	9	1	1	1	3	10	Bacteria;Proteobacteria;Gammaproteobacteria;Vibrionales;Vibrionaceae;Aliivibrio;uncultured_bacterium
OTU11	0	1	1	1	2930	5308	146	25	2	Bacteria;Proteobacteria;Gammaproteobacteria;Oceanospirillales;Oceanospirillaceae;Neptuniibacter;uncultured_bacterium
OTU23	289	181	0	6	279	728	25	7	9	Bacteria;Proteobacteria;Alphaproteobacteria;Rhodobacterales;Rhodobacteraceae;Phaeomarinomonas;uncultured_Rhodobacteraceae_bacterium
OTU24	0	0	6	7	1	0	0	6	0	Bacteria;Actinobacteria;Actinobacteria;Micrococcales;Micrococcaceae;Nesterenkonia;Arctic_sea_ice_bacterium_ARK9983
OTU1028	0	1265	2	0	2699	2793	59	17	5	Bacteria;Proteobacteria;Alphaproteobacteria;Rhodobacterales;Rhodobacteraceae;Donghicola;uncultured_bacterium
OTU50	6	240	51	99	41	16	4	2	5	Bacteria;Firmicutes;Bacilli;Bacillales;Staphylococcaceae;Staphylococcus;unidentified_marine_bacterioplankton
OTU46	44	278	25	551	0	3	0	1	0	Bacteria;Firmicutes;Bacilli;Bacillales;Bacillaceae;Aeribacillus;uncultured_bacterium
OTU1602	49	354	0	3	298	3068	82	2	4	Bacteria;Proteobacteria;Alphaproteobacteria;Rhodobacterales;Rhodobacteraceae;Ruegeria;uncultured_bacterium
OTU82	16	53	1	203	3	2	2	2	2	Bacteria;Proteobacteria;Gammaproteobacteria;Xanthomonadales;Xanthomonadaceae;Stenotrophomonas;uncultured_Pseudomonas_sp.
OTU14	3	15	0	0	3428	8079	5	11	7	Bacteria;Proteobacteria;Gammaproteobacteria;Oceanospirillales;Oceanospirillaceae;Neptuniibacter;uncultured_bacterium
OTU77	33	190	15	307	0	0	0	0	0	Bacteria;Firmicutes;Bacilli;Bacillales;Bacillaceae;Bacillus;Bacillus_thermoamylovorans
OTU42	23	77	6	1224	0	1	0	0	1	Bacteria;Proteobacteria;Gammaproteobacteria;Oceanospirillales;Halomonadaceae;Halomonas;uncultured_bacterium
OTU66	0	18	2540	1	59	269	19	615	449	Bacteria;Proteobacteria;Gammaproteobacteria;Alteromonadales;Pseudoalteromonadaceae;Pseudoalteromonas;Pseudoalteromonas_haloplanktis_TAC125
OTU378	1	25	115	72	11	36	7	0	127	Bacteria;Proteobacteria;Gammaproteobacteria;Vibrionales;Vibrionaceae;Vibrio;uncultured_bacterium
OTU55	3	49	1	42	55	5	1	1	0	Bacteria;Firmicutes;Bacilli;Lactobacillales;Streptococcaceae;Streptococcus;uncultured_bacterium
OTU302	28	97	1	20	0	0	2	0	0	Bacteria;Proteobacteria;Gammaproteobacteria;Aeromonadales;Aeromonadaceae;Aeromonas;Aeromonas_sp._GIST-WP2w2
OTU61	3	42	157	247	0	0	0	0	0	Bacteria;Firmicutes;Bacilli;Bacillales;Bacillaceae;Geobacillus;uncultured_Geobacillus_sp.
OTU108	4	38	4	366	0	0	0	0	0	Bacteria;Firmicutes;Bacilli;Bacillales;Bacillaceae;Bacillus;Bacillus_coagulans
OTU90	3	33	4	18	0	1	0	0	0	Bacteria;Firmicutes;Bacilli;Lactobacillales;Enterococcaceae;Enterococcus;Enterococcus_cecorum
OTU44	25	28	2	272	0	3	0	0	0	Bacteria;Firmicutes;Clostridia;Thermoanaerobacterales;Family_III;Thermoanaerobacterium;uncultured_bacterium
OTU62	1	0	0	0	1	0	0	0	0	Bacteria;Bacteroidetes;Flavobacteriia;Flavobacteriales;Flavobacteriaceae;Chryseobacterium;Chryseobacterium_defluvii
OTU205	0	0	2	108	0	0	3	0	0	Bacteria;Firmicutes;Bacilli;Lactobacillales;Lactobacillaceae;Lactobacillus;Lactobacillus_delbrueckii_subsp._bulgaricus_ATCC_11842_=_JCM_1002
OTU63	2	37	3	238	1	0	0	0	0	Bacteria;Actinobacteria;Actinobacteria;Propionibacteriales;Propionibacteriaceae;Propionibacterium;uncultured_bacterium
OTU92	39	87	70	216	0	0	0	0	1	Bacteria;Firmicutes;Bacilli;Bacillales;Bacillaceae;Anoxybacillus;uncultured_bacterium
OTU81	942	139	37	9	70	168	15	88	22	Bacteria;Proteobacteria;Gammaproteobacteria;Vibrionales;Vibrionaceae;Vibrio;Vibrio_tubiashii_ATCC_19109
OTU248	2	10	6	40	1	8	0	0	0	Bacteria;Proteobacteria;Gammaproteobacteria;Enterobacteriales;Enterobacteriaceae;Klebsiella;uncultured_bacterium
OTU242	60	6	77	15	121	502	1	0	1	Bacteria;Proteobacteria;Gammaproteobacteria;Vibrionales;Vibrionaceae;Vibrio;uncultured_Vibrio_sp.
OTU8677	0	13	2	0	0	0	0	0	2	Bacteria;Bacteroidetes;Flavobacteriia;Flavobacteriales;Flavobacteriaceae;Chryseobacterium;Chryseobacterium_sp._MYb94
OTU152	0	45	8	98	1	4	3	0	0	Bacteria;Proteobacteria;Gammaproteobacteria;Enterobacteriales;Enterobacteriaceae;Raoultella;uncultured_bacterium
OTU765	0	0	33	15	4	9	8	28	12	Bacteria;Proteobacteria;Gammaproteobacteria;Vibrionales;Vibrionaceae;Vibrio;uncultured_bacterium
OTU100	12	140	0	6	4	3	0	0	1	Bacteria;Actinobacteria;Actinobacteria;Corynebacteriales;Corynebacteriaceae;Corynebacterium_1;uncultured_bacterium
OTU123	0	83	0	0	1	69	11	36	23	Bacteria;Cyanobacteria;Cyanobacteria;SubsectionI;FamilyI;Synechococcus;unidentified_marine_bacterioplankton
OTU945	0	5	25	6	5	22	0	2	2	Bacteria;Proteobacteria;Gammaproteobacteria;Vibrionales;Vibrionaceae;Vibrio;Vibrio_proteolyticus
OTU457	20	75	14	13	0	1	0	0	0	Bacteria;Firmicutes;Bacilli;Bacillales;Bacillaceae;Bacillus;uncultured_bacterium
OTU304	29	2	0	2	0	0	0	0	0	Bacteria;Deinococcus-Thermus;Deinococci;Deinococcales;Deinococcaceae;Deinococcus;Deinococcus_geothermalis_DSM_11300
OTU764	0	75	1	1	2	0	1	0	0	Bacteria;Actinobacteria;Actinobacteria;Corynebacteriales;Corynebacteriaceae;Corynebacterium_1;uncultured_bacterium
OTU1520	2	1	20	147	0	0	0	0	0	Bacteria;Firmicutes;Bacilli;Bacillales;Bacillaceae;Anoxybacillus;Anoxybacillus_calidus
OTU327	0	0	212	0	0	0	0	0	0	Bacteria;Proteobacteria;Gammaproteobacteria;Pseudomonadales;Moraxellaceae;Psychrobacter;uncultured_Psychrobacter_sp.
OTU292	0	31	0	1	29	0	0	0	0	Bacteria;Bacteroidetes;Sphingobacteriia;Sphingobacteriales;Sphingobacteriaceae;Sphingobacterium;uncultured_Sphingobacterium_sp.
OTU3963	0	5	1	6	10	38	0	1	0	Bacteria;Proteobacteria;Gammaproteobacteria;Pseudomonadales;Pseudomonadaceae;Pseudomonas;unidentified_marine_bacterioplankton
OTU263	0	0	2	91	0	0	0	0	0	Bacteria;Proteobacteria;Gammaproteobacteria;Pseudomonadales;Moraxellaceae;Acinetobacter;uncultured_bacterium
OTU153	0	3	0	3	0	0	0	0	1	Bacteria;Actinobacteria;Actinobacteria;Corynebacteriales;Corynebacteriaceae;Corynebacterium_1;uncultured_bacterium
OTU154	0	10	6	50	614	25	0	7	2	Bacteria;Proteobacteria;Gammaproteobacteria;Pseudomonadales;Pseudomonadaceae;Pseudomonas;uncultured_bacterium
OTU1353	0	40	3	57	1	1	0	0	0	Bacteria;Actinobacteria;Actinobacteria;Micrococcales;Micrococcaceae;Micrococcus;uncultured_bacterium

## Sheet: Rel Abund 53 Core OTU in F+W
Relative Abundance of 53 Core Larval OTUs in each Feed Type and Water Sample
OUT ID	Rot Rel Abund	Art Rel Abund	Micro Rel Abund	Macro Rel Abund	W1 Rel Abund	W3-9 Rel Abund	W14-18 Rel Abund	W29-35 Rel Abund	W49-53 Rel Abund	Taxonomy
OTU2	0.0233333	0.626667	0.0133333	0.0566667	1.87	1.185	0.483333	0.13	0.07	Bacteria;Proteobacteria;Alphaproteobacteria;Rhodobacterales;Rhodobacteraceae;Donghicola;uncultured_bacterium
OTU9	0.05	0.28	28.8667	0.693333	0.005	0.005	0	0	0.00666667	Bacteria;Proteobacteria;Gammaproteobacteria;Vibrionales;Vibrionaceae;Photobacterium;uncultured_bacterium
OTU4	1.37	5.87333	0.02	0.183333	0.025	0.0375	0.0566667	0.0233333	0.0266667	Bacteria;Proteobacteria;Gammaproteobacteria;Aeromonadales;Aeromonadaceae;Aeromonas;uncultured_bacterium
OTU3	13.2233	0	0.0366667	0.236667	0.125	0.3675	0	0	0.01	Bacteria;Actinobacteria;Actinobacteria;Micrococcales;Micrococcaceae;Glutamicibacter;uncultured_bacterium
OTU28	0.0533333	0	0.0866667	11.7233	0	0.0025	0	0	0	Bacteria;Firmicutes;Bacilli;Lactobacillales;Lactobacillaceae;Lactobacillus;uncultured_bacterium
OTU10	0.00333333	0	0	0.00333333	1.325	0.9525	0.32	0	0	Bacteria;Proteobacteria;Gammaproteobacteria;Legionellales;Legionellaceae;uncultured;uncultured_bacterium
OTU6	3.05333	1.43333	0.0166667	0.0166667	0.655	0.85	0.00333333	0.143333	0.106667	Bacteria;Proteobacteria;Alphaproteobacteria;Rhodobacterales;Rhodobacteraceae;Nautella;unidentified_marine_bacterioplankton
OTU7	0.16	1.06	0.01	0.973333	0.01	0	0.02	0.00666667	0.0233333	Bacteria;Proteobacteria;Gammaproteobacteria;Enterobacteriales;Enterobacteriaceae;Escherichia-Shigella;uncultured_organism
OTU22	0.0433333	1.08	0.00666667	0.00666667	0.005	0.0025	0	0.00333333	0.00333333	Bacteria;Bacteroidetes;Flavobacteriia;Flavobacteriales;Flavobacteriaceae;Chryseobacterium;Chryseobacterium_indologenes
OTU32	0	0.286667	3.98333	0.03	0.005	0.0025	0.00333333	0.01	0.0333333	Bacteria;Proteobacteria;Gammaproteobacteria;Vibrionales;Vibrionaceae;Aliivibrio;uncultured_bacterium
OTU11	0	0.00333333	0.00333333	0.00333333	14.65	13.27	0.486667	0.0833333	0.00666667	Bacteria;Proteobacteria;Gammaproteobacteria;Oceanospirillales;Oceanospirillaceae;Neptuniibacter;uncultured_bacterium
OTU23	0.963333	0.603333	0	0.02	1.395	1.82	0.0833333	0.0233333	0.03	Bacteria;Proteobacteria;Alphaproteobacteria;Rhodobacterales;Rhodobacteraceae;Phaeomarinomonas;uncultured_Rhodobacteraceae_bacterium
OTU24	0	0	0.02	0.0233333	0.005	0	0	0.02	0	Bacteria;Actinobacteria;Actinobacteria;Micrococcales;Micrococcaceae;Nesterenkonia;Arctic_sea_ice_bacterium_ARK9983
OTU1028	0	4.21667	0.00666667	0	13.495	6.9825	0.196667	0.0566667	0.0166667	Bacteria;Proteobacteria;Alphaproteobacteria;Rhodobacterales;Rhodobacteraceae;Donghicola;uncultured_bacterium
OTU50	0.02	0.8	0.17	0.33	0.205	0.04	0.0133333	0.00666667	0.0166667	Bacteria;Firmicutes;Bacilli;Bacillales;Staphylococcaceae;Staphylococcus;unidentified_marine_bacterioplankton
OTU46	0.146667	0.926667	0.0833333	1.83667	0	0.0075	0	0.00333333	0	Bacteria;Firmicutes;Bacilli;Bacillales;Bacillaceae;Aeribacillus;uncultured_bacterium
OTU1602	0.163333	1.18	0	0.01	1.49	7.67	0.273333	0.00666667	0.0133333	Bacteria;Proteobacteria;Alphaproteobacteria;Rhodobacterales;Rhodobacteraceae;Ruegeria;uncultured_bacterium
OTU82	0.0533333	0.176667	0.00333333	0.676667	0.015	0.005	0.00666667	0.00666667	0.00666667	Bacteria;Proteobacteria;Gammaproteobacteria;Xanthomonadales;Xanthomonadaceae;Stenotrophomonas;uncultured_Pseudomonas_sp.
OTU14	0.01	0.05	0	0	17.14	20.1975	0.0166667	0.0366667	0.0233333	Bacteria;Proteobacteria;Gammaproteobacteria;Oceanospirillales;Oceanospirillaceae;Neptuniibacter;uncultured_bacterium
OTU77	0.11	0.633333	0.05	1.02333	0	0	0	0	0	Bacteria;Firmicutes;Bacilli;Bacillales;Bacillaceae;Bacillus;Bacillus_thermoamylovorans
OTU42	0.0766667	0.256667	0.02	4.08	0	0.0025	0	0	0.00333333	Bacteria;Proteobacteria;Gammaproteobacteria;Oceanospirillales;Halomonadaceae;Halomonas;uncultured_bacterium
OTU66	0	0.06	8.46667	0.00333333	0.295	0.6725	0.0633333	2.05	1.49667	Bacteria;Proteobacteria;Gammaproteobacteria;Alteromonadales;Pseudoalteromonadaceae;Pseudoalteromonas;Pseudoalteromonas_haloplanktis_TAC125
OTU378	0.00333333	0.0833333	0.383333	0.24	0.055	0.09	0.0233333	0	0.423333	Bacteria;Proteobacteria;Gammaproteobacteria;Vibrionales;Vibrionaceae;Vibrio;uncultured_bacterium
OTU55	0.01	0.163333	0.00333333	0.14	0.275	0.0125	0.00333333	0.00333333	0	Bacteria;Firmicutes;Bacilli;Lactobacillales;Streptococcaceae;Streptococcus;uncultured_bacterium
OTU302	0.0933333	0.323333	0.00333333	0.0666667	0	0	0.00666667	0	0	Bacteria;Proteobacteria;Gammaproteobacteria;Aeromonadales;Aeromonadaceae;Aeromonas;Aeromonas_sp._GIST-WP2w2
OTU61	0.01	0.14	0.523333	0.823333	0	0	0	0	0	Bacteria;Firmicutes;Bacilli;Bacillales;Bacillaceae;Geobacillus;uncultured_Geobacillus_sp.
OTU108	0.0133333	0.126667	0.0133333	1.22	0	0	0	0	0	Bacteria;Firmicutes;Bacilli;Bacillales;Bacillaceae;Bacillus;Bacillus_coagulans
OTU90	0.01	0.11	0.0133333	0.06	0	0.0025	0	0	0	Bacteria;Firmicutes;Bacilli;Lactobacillales;Enterococcaceae;Enterococcus;Enterococcus_cecorum
OTU44	0.0833333	0.0933333	0.00666667	0.906667	0	0.0075	0	0	0	Bacteria;Firmicutes;Clostridia;Thermoanaerobacterales;Family_III;Thermoanaerobacterium;uncultured_bacterium
OTU62	0.00333333	0	0	0	0.005	0	0	0	0	Bacteria;Bacteroidetes;Flavobacteriia;Flavobacteriales;Flavobacteriaceae;Chryseobacterium;Chryseobacterium_defluvii
OTU205	0	0	0.00666667	0.36	0	0	0.01	0	0	Bacteria;Firmicutes;Bacilli;Lactobacillales;Lactobacillaceae;Lactobacillus;Lactobacillus_delbrueckii_subsp._bulgaricus_ATCC_11842_=_JCM_1002
OTU63	0.00666667	0.123333	0.01	0.793333	0.005	0	0	0	0	Bacteria;Actinobacteria;Actinobacteria;Propionibacteriales;Propionibacteriaceae;Propionibacterium;uncultured_bacterium
OTU92	0.13	0.29	0.233333	0.72	0	0	0	0	0.00333333	Bacteria;Firmicutes;Bacilli;Bacillales;Bacillaceae;Anoxybacillus;uncultured_bacterium
OTU81	3.14	0.463333	0.123333	0.03	0.35	0.42	0.05	0.293333	0.0733333	Bacteria;Proteobacteria;Gammaproteobacteria;Vibrionales;Vibrionaceae;Vibrio;Vibrio_tubiashii_ATCC_19109
OTU248	0.00666667	0.0333333	0.02	0.133333	0.005	0.02	0	0	0	Bacteria;Proteobacteria;Gammaproteobacteria;Enterobacteriales;Enterobacteriaceae;Klebsiella;uncultured_bacterium
OTU242	0.2	0.02	0.256667	0.05	0.605	1.255	0.00333333	0	0.00333333	Bacteria;Proteobacteria;Gammaproteobacteria;Vibrionales;Vibrionaceae;Vibrio;uncultured_Vibrio_sp.
OTU8677	0	0.0433333	0.00666667	0	0	0	0	0	0.00666667	Bacteria;Bacteroidetes;Flavobacteriia;Flavobacteriales;Flavobacteriaceae;Chryseobacterium;Chryseobacterium_sp._MYb94
OTU152	0	0.15	0.0266667	0.326667	0.005	0.01	0.01	0	0	Bacteria;Proteobacteria;Gammaproteobacteria;Enterobacteriales;Enterobacteriaceae;Raoultella;uncultured_bacterium
OTU765	0	0	0.11	0.05	0.02	0.0225	0.0266667	0.0933333	0.04	Bacteria;Proteobacteria;Gammaproteobacteria;Vibrionales;Vibrionaceae;Vibrio;uncultured_bacterium
OTU100	0.04	0.466667	0	0.02	0.02	0.0075	0	0	0.00333333	Bacteria;Actinobacteria;Actinobacteria;Corynebacteriales;Corynebacteriaceae;Corynebacterium_1;uncultured_bacterium
OTU123	0	0.276667	0	0	0.005	0.1725	0.0366667	0.12	0.0766667	Bacteria;Cyanobacteria;Cyanobacteria;SubsectionI;FamilyI;Synechococcus;unidentified_marine_bacterioplankton
OTU945	0	0.0166667	0.0833333	0.02	0.025	0.055	0	0.00666667	0.00666667	Bacteria;Proteobacteria;Gammaproteobacteria;Vibrionales;Vibrionaceae;Vibrio;Vibrio_proteolyticus
OTU457	0.0666667	0.25	0.0466667	0.0433333	0	0.0025	0	0	0	Bacteria;Firmicutes;Bacilli;Bacillales;Bacillaceae;Bacillus;uncultured_bacterium
OTU304	0.0966667	0.00666667	0	0.00666667	0	0	0	0	0	Bacteria;Deinococcus-Thermus;Deinococci;Deinococcales;Deinococcaceae;Deinococcus;Deinococcus_geothermalis_DSM_11300
OTU764	0	0.25	0.00333333	0.00333333	0.01	0	0.00333333	0	0	Bacteria;Actinobacteria;Actinobacteria;Corynebacteriales;Corynebacteriaceae;Corynebacterium_1;uncultured_bacterium
OTU1520	0.00666667	0.00333333	0.0666667	0.49	0	0	0	0	0	Bacteria;Firmicutes;Bacilli;Bacillales;Bacillaceae;Anoxybacillus;Anoxybacillus_calidus
OTU327	0	0	0.706667	0	0	0	0	0	0	Bacteria;Proteobacteria;Gammaproteobacteria;Pseudomonadales;Moraxellaceae;Psychrobacter;uncultured_Psychrobacter_sp.
OTU292	0	0.103333	0	0.00333333	0.145	0	0	0	0	Bacteria;Bacteroidetes;Sphingobacteriia;Sphingobacteriales;Sphingobacteriaceae;Sphingobacterium;uncultured_Sphingobacterium_sp.
OTU3963	0	0.0166667	0.00333333	0.02	0.05	0.095	0	0.00333333	0	Bacteria;Proteobacteria;Gammaproteobacteria;Pseudomonadales;Pseudomonadaceae;Pseudomonas;unidentified_marine_bacterioplankton
OTU263	0	0	0.00666667	0.303333	0	0	0	0	0	Bacteria;Proteobacteria;Gammaproteobacteria;Pseudomonadales;Moraxellaceae;Acinetobacter;uncultured_bacterium
OTU153	0	0.01	0	0.01	0	0	0	0	0.00333333	Bacteria;Actinobacteria;Actinobacteria;Corynebacteriales;Corynebacteriaceae;Corynebacterium_1;uncultured_bacterium
OTU154	0	0.0333333	0.02	0.166667	3.07	0.0625	0	0.0233333	0.00666667	Bacteria;Proteobacteria;Gammaproteobacteria;Pseudomonadales;Pseudomonadaceae;Pseudomonas;uncultured_bacterium
OTU1353	0	0.133333	0.01	0.19	0.005	0.0025	0	0	0	Bacteria;Actinobacteria;Actinobacteria;Micrococcales;Micrococcaceae;Micrococcus;uncultured_bacterium
