# Supplementary material for: Diet and diet‐associated bacteria shape early microbiome development in Yellowtail Kingfish (Seriola lalandi)
Source: Microb Biotechnol. 2018 Dec 1;12(2):275–88. doi: 10.1111/1751-7915.13323 (PMC6389859; doi:10.1111/1751-7915.13323)
Supplement: Supplementary file 2 — Table S2. Summary of key OTUs identified from the feed that correlate with OTUs in the larvae. [file MBT2-12-275-s002.xlsx]

## Sheet: Sheet1
Table S2 – Summary of key OTUs identified from the feed that correlate with OTUs in the larvae D
OTU ID	L1	L3-9	L14-18	L29-35	L49-53	Rot	Art	Micro	Macro	Water	Class	Family	Genus
OTU54	0	451	1	1	3	2220	0	0	0	16	Mollicutes	Mycoplasmataceae	Mycoplasma
OTU39	0	488	3	6	2	6492	0	0	2	97	Alphaproteobacteria	Rickettsiales_Incertae_Sedis	Candidatus_Hepatincola
OTU591	0	28	190	0	0	122	6	0	0	5	Alphaproteobacteria	Phyllobacteriaceae
OTU192	45	23	52	0	0	0	508	0	0	29	Alphaproteobacteria	Rhodobacteraceae	Pelagibaca
OTU17	1305	303	38	5	54	98	10764	0	1	435	Alphaproteobacteria	Rhodobacteraceae	Thalassococcus
OTU114	0	811	37	0	0	3	18	0	0	22	Alphaproteobacteria	Rhodobacteraceae	Nautella
OTU2	1158	34223	84208	238	433	7	188	4	17	1053	Alphaproteobacteria	Rhodobacteraceae	Donghicola
OTU969	0	0	13	0	0	0	5	0	0	0	Gammaproteobacteria	Legionellaceae	Legionella
OTU292	118	44	239	19	52	0	31	0	1	29	Sphingobacteriia	Sphingobacteriaceae	Sphingobacterium
OTU29	2052	2224	2683	19	1	90	501	0	0	229	Gammaproteobacteria	Legionellaceae
OTU2741	111	687	122	22	1	205	102	0	0	192	Alphaproteobacteria	Rhodobacteraceae	Oceanicola
OTU6	1049	28536	266	426	156	916	430	5	5	547	Alphaproteobacteria	Rhodobacteraceae	Nautella
OTU932	9	246	36	1	0	81	37	0	1	46	Alphaproteobacteria	Rhodobacteraceae
OTU23	87	8440	381	48	120	289	181	0	6	1048	Alphaproteobacteria	Rhodobacteraceae	Phaeomarinomonas
OTU22	3694	2297	8685	345	2097	13	324	2	2	4	Flavobacteriia	Flavobacteriaceae	Chryseobacterium
OTU172	18	260	139	0	0	112	130	0	0	13	Alphaproteobacteria	Rhodobacteraceae	Labrenzia
OTU345	22	0	0	84	30	32	0	5	0	0	Clostridia	Peptostreptococcaceae	Proteocatella
OTU732	0	0	0	49	0	0	0	115	0	0	Gammaproteobacteria	Aeromonadaceae	Oceanisphaera
OTU152	411	108	470	207	318	0	45	8	98	8	Gammaproteobacteria	Enterobacteriaceae	Raoultella
OTU215	62	5	0	4	744	3	0	0	275	0	Clostridia	Family_XI	Anaerosalibacter
OTU185	170	5	153	2	7	0	4	1	1	0	Flavobacteriia	Flavobacteriaceae	Cloacibacterium
OTU513	35	0	30	6	582	0	0	0	138	0	Clostridia	Family_III	Tepidanaerobacter
OTU90	624	142	1405	166	440	3	33	4	18	1	Bacilli	Enterococcaceae	Enterococcus
OTU232	18	0	0	264	817	3	0	9	119	0	Bacilli	Bacillaceae	Bacillus
OTU283	156	4	54	348	804	0	2	5	334	0	Gammaproteobacteria	Enterobacteriaceae	Pantoea
OTU67	92	6	196	97	6522	6	0	4	148	0	Bacilli	Leuconostocaceae	Leuconostoc
OTU228	14	0	1	465	550	10	0	75	224	0	Clostridia	Peptostreptococcaceae	Peptostreptococcus
OTU378	58	391	2523	525	319	1	25	115	72	181	Gammaproteobacteria	Vibrionaceae	Vibrio
OTU183	54	8	14	362	661	0	0	111	390	0	Bacilli	Bacillaceae	Ureibacillus
OTU211	61	0	172	232	996	0	0	13	302	0	Clostridia	Clostridiaceae
OTU163	97	33	119	883	2593	0	0	52	289	0	Fusobacteriia	Fusobacteriaceae	Fusobacterium
OTU2495	0	0	0	15	27	0	0	6	46	0	Clostridia	Peptostreptococcaceae	Paraclostridium
OTU111	38	13	4	90	929	0	0	30	1070	0	Clostridia	Clostridiaceae
OTU109	30	0	38	74	1518	5	0	4	687	0	Clostridia	Clostridiaceae
OTU170	25	1	1	234	1090	0	0	57	660	0	Clostridia	Clostridiaceae
C Values correspond to the total number of sequence reads assigned to the most abundant OTU when replicates of each larval stage were pooled
