# Supplementary material for: Diet and diet‐associated bacteria shape early microbiome development in Yellowtail Kingfish (Seriola lalandi)
Source: Microb Biotechnol. 2018 Dec 1;12(2):275–88. doi: 10.1111/1751-7915.13323 (PMC6389859; doi:10.1111/1751-7915.13323)
Supplement: Supplementary file 3 — Table S3. Summary of key OTUs identified from the water that correlate with OTUs in the larvae. [file MBT2-12-275-s003.xlsx]

## Sheet: Sheet1
Table S3 – Summary of key OTUs identified from the water that correlate with OTUs in the larvae D
OTU ID	L1	L3-9	L14-18	L29-35	L49-53	Feed	W1	W3-9	W14-18	W29-35	W49-53	Class	Family			Genus
OTU1430	39	5	0	0	1	7	1	2	0	0	1	Alphaproteobacteria	Phyllobacteriaceae			Ahrensia
OTU51	407	1030	124	0	83	1	43	949	13	0	0	Alphaproteobacteria	Phyllobacteriaceae
OTU29	2052	2224	2683	19	1	591	100	71	58	0	0	Gammaproteobacteria	Legionellaceae
OTU46	1150	482	3110	439	1397	898	0	3	0	1	0	Bacilli	Bacillaceae			Aeribacillus
OTU230	0	212	101	0	0	11	0	1	67	0	0	Gammaproteobacteria	Coxiellaceae			Coxiella
OTU294	0	4	0	0	0	0	4	2	168	0	0	Alphaproteobacteria	Rhodobiaceae
OTU246	0	0	11	0	0	0	5	3	131	8	5	Alphaproteobacteria
OTU129	0	27	14	0	3	2	2	13	485	0	0	Flavobacteriia	Flavobacteriaceae			Algibacter
OTU388	0	72	0	4	0	2	1	10	31	0	0	Flavobacteriia	Flavobacteriaceae			Muricauda
OTU254	49	114	36	1	7	0	18	16	59	0	0	Gammaproteobacteria	Alcanivoracaceae			Alcanivorax
OTU161	0	10	0	0	4	0	28	45	374	0	0	AEGEAN-245
OTU165	0	29	0	0	24	0	25	95	239	0	0	Cytophagia	Flammeovirgaceae			Fabibacter
OTU22	3694	2297	8685	345	2097	341	1	1	0	1	1	Flavobacteriia	Flavobacteriaceae			Chryseobacterium
OTU3023	0	0	0	0	1	0	0	0	2	0	2	Epsilonproteobacteria	Helicobacteraceae			Sulfurimonas
OTU253	0	118	0	0	0	80	5	6	0	2	0	Flavobacteriia	Cryomorphaceae			Salinirepens
OTU1216	14	0	0	0	0	0	2	3	0	0	1	Deltaproteobacteria	Bdellovibrionaceae			OM27_clade
OTU186	38	140	66	31	0	1	22	3	9	162	1	Gammaproteobacteria	Alteromonadaceae			Marinobacter
OTU853	4	0	29	0	0	0	7	26	0	160	5	Flavobacteriia	Flavobacteriaceae			Tenacibaculum
OTU48	0	0	0	6	106	0	1	0	0	1892	2838	Alphaproteobacteria	Surface_1
OTU3972	0	1	0	0	0	0	0	4	1	12	6	Gammaproteobacteria	Coxiellaceae			Rickettsiella
OTU372	0	20	0	0	0	0	8	3	1	97	14	AEGEAN-245
OTU765	18	18	837	273	30	48	4	9	8	28	12	Gammaproteobacteria	Vibrionaceae			Vibrio
D Values correspond to the total number of sequence reads assigned to the most abundant OTU when replicates of each larval stage were pooled
