# Supplementary material for: Diet and diet‐associated bacteria shape early microbiome development in Yellowtail Kingfish (Seriola lalandi)
Source: Microb Biotechnol. 2018 Dec 1;12(2):275–88. doi: 10.1111/1751-7915.13323 (PMC6389859; doi:10.1111/1751-7915.13323)
Supplement: Supplementary file 4 — Table S4. Predicted abundances of KEGG pathways and results of the indicator analysis. [file MBT2-12-275-s004.xlsx]

## Sheet: PathwayPrediction
Table S4. Predicted abundances of KEGG pathways and results of the indicator analysis. The fraction of OTUs unused in the calculation (FTU) is provided at the bootom of the table.
Sample	A1	A2	A3	Art.T1.n1	Art.T1.n2	Art.T1.n3	Art.T1.n4	Art.T1.n5	Art.T1.n6	Art.T1.n7	Art.T1.n8	Art.T2.n1	Art.T2.n10	Art.T2.n2	Art.T2.n4	Art.T2.n5	Art.T2.n6	Art.T2.n7	Art.T2.n9	Art.T3.n1	Art.T3.n10	Art.T3.n3	Art.T3.n5	Art.T3.n6	Art.T3.n7	Art.T3.n8	Art.T3.n9	Ma.T1.n10	Ma.T1.n4	Ma.T1.n5	Ma.T1.n6	Ma.T1.n7	Ma.T1.n8	Ma.T1.n9	Ma.T2.n10	Ma.T2.n3	Ma.T2.n5	Ma.T2.n6	Ma.T2.n7	Ma.T2.n8	Ma.T2.n9	Ma.T3.n10	Ma.T3.n2	Ma.T3.n4	Ma.T3.n5	Ma.T3.n6	Ma.T3.n7	Ma.T3.n9	MA1
Pathway
ko00010	0.00841956	0.00801464	0.00891803	0.00895473	0.00873756	0.00864737	0.00834988	0.00848305	0.008675	0.00846484	0.00867814	0.00887576	0.0083007	0.00856338	0.00904984	0.00829082	0.00846997	0.00830463	0.00832567	0.00925101	0.00837345	0.00838056	0.00836076	0.00909341	0.0083641	0.00827073	0.00855856	0.0101219	0.00932197	0.0113099	0.0128103	0.0122018	0.0108892	0.0124511	0.0114264	0.0113703	0.0107716	0.00995004	0.0117512	0.0109059	0.0099556	0.0102361	0.010531	0.0104268	0.0107916	0.0105394	0.0116727	0.0103747	0.0116417
ko00020	0.00584318	0.00576514	0.00623878	0.00652977	0.00669216	0.00655591	0.0062259	0.00661758	0.00766879	0.00625372	0.00654848	0.00609954	0.0059336	0.00600165	0.00587668	0.00608837	0.00600308	0.00598758	0.00611578	0.00679581	0.00627066	0.00620831	0.00612568	0.00632761	0.0062487	0.00619869	0.00664295	0.00583295	0.00589002	0.00526415	0.00507936	0.00557258	0.00530751	0.00497463	0.00469801	0.00517974	0.00548468	0.00621749	0.00492933	0.00580173	0.00585828	0.00562446	0.00548652	0.00553552	0.00578488	0.00566071	0.00529629	0.00551246	0.00486402
ko00030	0.0105124	0.0105863	0.0101979	0.0100806	0.0106678	0.0101454	0.0104833	0.0101098	0.0105336	0.00986265	0.0099884	0.0100446	0.0102426	0.0101505	0.0103332	0.0104067	0.0100527	0.0102254	0.0103625	0.00974904	0.0102298	0.010136	0.0101956	0.0103368	0.0102863	0.0107462	0.0100824	0.00921365	0.0096315	0.00928129	0.0103544	0.0100195	0.00946709	0.00997532	0.00974281	0.00980903	0.00890628	0.00989824	0.00955328	0.00949812	0.00917392	0.00886523	0.0091341	0.00902214	0.00962318	0.00894891	0.00997304	0.00868053	0.00932407
ko00040	0.00769821	0.00812721	0.00690129	0.00678992	0.00765313	0.00681182	0.00762985	0.007396	0.00759825	0.00688885	0.00690873	0.00686843	0.00764054	0.00729384	0.0074226	0.00771821	0.00715678	0.00767567	0.00772195	0.00645222	0.00739842	0.00744853	0.00758636	0.00747472	0.0076002	0.00804196	0.00683378	0.00645457	0.00627922	0.00585153	0.00653444	0.00681989	0.0065788	0.00604995	0.00618774	0.00731406	0.00595768	0.00823601	0.00615114	0.00559436	0.00589132	0.00581006	0.00663933	0.00635952	0.00587716	0.00565852	0.00754441	0.00576769	0.00585697
ko00051	0.012655	0.012371	0.0127825	0.012864	0.0153736	0.013331	0.0133395	0.0123461	0.0140309	0.0121242	0.0121157	0.0123563	0.0122275	0.0123099	0.0128404	0.0128123	0.012105	0.0122549	0.0126732	0.0118346	0.012591	0.0123058	0.0122654	0.0137055	0.0125396	0.0134491	0.0123768	0.0149394	0.0135376	0.0149435	0.0151363	0.015458	0.0146637	0.0150879	0.0139107	0.0156268	0.0144119	0.0130658	0.0161494	0.0146395	0.0136894	0.0151344	0.0159324	0.0147293	0.0142473	0.0151798	0.0161788	0.0146584	0.0145954
ko00052	0.00515434	0.0048728	0.00533016	0.00486473	0.00501839	0.00463292	0.0045468	0.00410924	0.00401108	0.00436996	0.00447338	0.00501505	0.00428272	0.00465384	0.00526308	0.00424898	0.00458068	0.00429805	0.00424225	0.00464589	0.00424274	0.00426213	0.00421064	0.00545016	0.00415353	0.00420476	0.00422012	0.00902883	0.00642022	0.00993061	0.0105165	0.00999184	0.00943807	0.0106184	0.0101064	0.0102332	0.00899572	0.0068893	0.0110472	0.0087302	0.00777758	0.00970001	0.0101773	0.00909728	0.00835171	0.00942527	0.0105004	0.0090184	0.00981224
ko00053	0.00391849	0.00405684	0.00350338	0.00329824	0.00321527	0.00319268	0.00358	0.00328489	0.00288057	0.00332489	0.00332542	0.00346417	0.00353661	0.00353089	0.00351041	0.00352083	0.00363608	0.00349747	0.00348659	0.00313122	0.00339776	0.0034426	0.00345392	0.00337677	0.00341773	0.00348876	0.00326019	0.00264477	0.00288935	0.00240822	0.0027939	0.00282118	0.00241108	0.00262914	0.00219408	0.0027265	0.00225163	0.00294671	0.0024763	0.00280659	0.00260852	0.00222612	0.00248255	0.00243708	0.00304809	0.0023744	0.00290944	0.00214769	0.00225065
ko00061	0.00840373	0.00817996	0.00909341	0.00891309	0.00943712	0.00905693	0.00854865	0.00877997	0.0101753	0.00792383	0.00881653	0.00838256	0.00794574	0.00806501	0.00798172	0.00832765	0.00782831	0.00802944	0.00831178	0.00896135	0.00856276	0.008318	0.00817919	0.00842464	0.00844528	0.00872908	0.00891121	0.00674149	0.00793386	0.00627327	0.00668456	0.00681511	0.00623015	0.00624302	0.00559561	0.00601424	0.00613061	0.00639319	0.00657052	0.00758524	0.007179	0.00628725	0.00671592	0.00625619	0.00727938	0.00691858	0.00659166	0.00618549	0.00586842
ko00062	3.69994e-05	4.19885e-05	3.2161e-05	3.16901e-05	2.4853e-05	2.73687e-05	4.22007e-05	4.56071e-05	2.52612e-05	5.12135e-05	3.68488e-05	4.77617e-05	5.42e-05	4.97202e-05	4.83982e-05	4.65912e-05	5.14201e-05	4.84284e-05	4.76597e-05	4.11849e-05	4.43651e-05	4.83625e-05	5.13033e-05	4.00341e-05	4.77456e-05	4.17628e-05	4.39284e-05	1.78394e-05	2.38715e-05	2.06878e-05	2.86944e-05	2.05242e-05	1.61135e-05	2.46609e-05	2.03286e-05	1.72309e-05	1.60922e-05	5.3906e-06	2.2054e-05	2.54718e-05	2.31467e-05	1.45422e-05	1.81652e-05	2.03219e-05	2.86118e-05	2.34899e-05	2.00606e-05	1.57007e-05	2.15278e-05
ko00071	0.00398189	0.00404553	0.00435621	0.00455175	0.00381447	0.0041989	0.0041856	0.00446095	0.00434832	0.00422102	0.0046134	0.00456676	0.00425572	0.00438539	0.00399335	0.00422626	0.00435958	0.00420445	0.00422452	0.00457047	0.00440803	0.00434533	0.00429077	0.00403371	0.00426778	0.00407356	0.00467681	0.00258976	0.00359276	0.00205005	0.00257726	0.0023457	0.00227562	0.00209643	0.00239821	0.00242577	0.00206094	0.00313137	0.00206987	0.003123	0.00286302	0.00195566	0.00250358	0.00242279	0.0032463	0.00246301	0.00239671	0.00205755	0.00199674
ko00072	0.000869296	0.000936483	0.000801144	0.000772616	0.000600591	0.000679844	0.000816646	0.000838556	0.000527641	0.000864635	0.000791265	0.000901226	0.000921437	0.000907406	0.000864381	0.00086222	0.000921574	0.000888568	0.000865133	0.000798165	0.000849775	0.000884655	0.000901068	0.000746619	0.000851514	0.000798095	0.000798467	0.000484855	0.000710771	0.000425485	0.000554029	0.00046621	0.000406983	0.000474357	0.000432753	0.000422453	0.000386615	0.0003473	0.000432301	0.000594732	0.000537197	0.000345167	0.000445725	0.000437447	0.000578411	0.000481346	0.000457593	0.000390923	0.000426584
ko00100	0.000224261	0.000185378	0.000417708	0.000354154	0.0004115	0.000411766	0.000148899	0.000496209	0.00107653	0.000128847	0.000369258	0.000147497	0.00012455	0.000132227	0.000131045	0.000168499	0.000112761	0.000119589	0.000207493	0.000690817	0.000281971	0.000258024	0.000239216	0.000271993	0.000309703	0.000207603	0.000426764	3.29603e-05	0.000140883	2.13397e-05	4.62603e-05	3.67215e-05	2.1941e-05	1.98788e-05	5.51524e-05	1.76867e-05	1.94819e-05	4.54614e-05	2.70005e-05	6.87015e-05	4.90769e-05	1.74768e-05	2.73944e-05	3.04189e-05	8.67646e-05	3.81359e-05	1.77636e-05	1.69453e-05	1.5804e-05
ko00120	0.000205105	0.00017507	0.000242302	0.000240183	0.000318643	0.000295152	0.00020506	0.000164044	0.00025048	0.000184132	0.000211334	0.000187424	0.000145817	0.000171909	0.000179336	0.000180332	0.000184748	0.000153392	0.000173339	0.000196486	0.000182567	0.000158693	0.000143119	0.0002101	0.000175076	0.000211683	0.000233046	0.00025485	0.000169557	0.000246881	0.000316851	0.000245633	0.000215977	0.000284466	0.000233577	0.000246768	0.00018754	0.000129597	0.000306849	0.000266197	0.000219013	0.000224294	0.000269819	0.000207104	0.000232992	0.000276448	0.00026059	0.00020384	0.000232788
ko00121	0.000119924	7.37634e-05	0.000186585	0.000187872	0.000285855	0.000249953	0.000118928	9.20029e-05	0.000233519	5.86175e-05	0.000149069	0.000104894	4.94366e-05	7.92724e-05	9.87325e-05	9.70061e-05	7.42367e-05	6.63045e-05	8.93329e-05	0.000143553	0.000103231	7.27758e-05	5.37766e-05	0.000144589	9.59939e-05	0.000139508	0.000174017	0.000225537	0.000128389	0.000233775	0.000300023	0.000233705	0.000201934	0.00027282	0.0002194	0.000230174	0.00017545	0.00011697	0.000297023	0.000239784	0.000185659	0.000212729	0.000247136	0.000180282	0.000195912	0.00024435	0.000249268	0.000187788	0.000221433
ko00130	0.00639372	0.006103	0.00696384	0.00727544	0.00703273	0.00715174	0.00662009	0.00662449	0.00815616	0.0063144	0.00695656	0.0061487	0.00582206	0.00603011	0.00575873	0.00616373	0.00609438	0.00604374	0.00617964	0.00692512	0.00649849	0.00621787	0.00602144	0.00663907	0.00629039	0.00644406	0.00719626	0.00578835	0.00659182	0.0049741	0.00530297	0.00597414	0.00545475	0.00489496	0.00452863	0.00546102	0.00515266	0.00804974	0.00503377	0.00627963	0.00582605	0.0054518	0.0056217	0.00532002	0.00631875	0.00564399	0.00571454	0.0049349	0.00443338
ko00140	0.00186274	0.00162516	0.00216983	0.00207359	0.0045082	0.00283771	0.00224705	0.00176468	0.00372386	0.00124179	0.00189016	0.00140378	0.00139129	0.00143934	0.00150473	0.00204275	0.00129628	0.00149939	0.00195298	0.00132952	0.00193561	0.00158978	0.00147182	0.00208417	0.00196667	0.00280836	0.00197569	0.000800072	0.00116435	0.000496126	0.000629777	0.000596369	0.000510695	0.000460656	0.000506495	0.000628754	0.000438069	0.000618031	0.000596303	0.000902319	0.000746053	0.000562978	0.000810856	0.000610192	0.000784294	0.000776029	0.000671584	0.000502944	0.000368738
ko00190	0.0172333	0.0169753	0.0174878	0.0175163	0.0176338	0.0182771	0.0173099	0.0180337	0.0196964	0.017997	0.0175582	0.0167412	0.0170588	0.0169137	0.0167867	0.017301	0.0168899	0.0171012	0.0173989	0.0182719	0.0175634	0.0174052	0.0173985	0.0169698	0.0176796	0.017665	0.0181714	0.0151214	0.0154401	0.0145586	0.0156073	0.014403	0.0147826	0.0151093	0.0168462	0.0149564	0.0145254	0.0146676	0.0142256	0.0153533	0.0151439	0.0142243	0.0147753	0.0150223	0.0146653	0.0146326	0.0146609	0.0146421	0.0151337
ko00195	0.00224466	0.00205671	0.00244435	0.00267317	0.00270077	0.00263014	0.00236099	0.00254859	0.00294116	0.0023799	0.00255268	0.00236142	0.00225911	0.00227661	0.00234765	0.00233065	0.00220823	0.00229802	0.00233404	0.00273262	0.00248317	0.00234487	0.00233396	0.00250981	0.00242512	0.0024142	0.00253752	0.00256801	0.00241209	0.00256347	0.00259375	0.00256076	0.00252214	0.00254741	0.00206098	0.00234095	0.00230382	0.0022832	0.00274557	0.00306172	0.00261884	0.00255996	0.00255921	0.00233329	0.00258258	0.00274977	0.00273111	0.00242346	0.00239429
ko00196	1.02715e-05	2.83178e-06	2.23996e-05	0.000119092	2.18702e-05	2.86997e-05	1.54977e-05	2.60634e-06	2.74196e-05	7.31197e-07	3.91694e-06	5.54456e-07	2.39626e-07	3.97e-07	1.119e-06	6.77529e-06	3.94223e-07	1.035e-06	7.705e-06	2.58192e-06	3.78314e-05	3.33785e-06	1.67359e-06	3.54086e-06	1.25583e-05	1.75163e-05	8.62075e-06	6.9033e-06	2.32131e-06	6.88759e-07	2.54324e-06	1.40695e-06	2.6006e-05	4.16869e-07	1.7583e-05	3.10474e-07	8.03294e-07	4.47202e-07	7.91797e-07	0.000126814	4.4865e-07	3.7111e-07	9.97176e-07	1.30958e-06	1.11289e-05	2.48558e-05	3.43162e-06	1.1424e-06	2.24819e-05
ko00230	0.0333584	0.0328745	0.0338289	0.0336758	0.0335005	0.0336097	0.0330219	0.0345134	0.0342416	0.0341006	0.0346424	0.0344286	0.0341037	0.0340995	0.0347486	0.0336589	0.0336033	0.0340476	0.0338578	0.035904	0.0338785	0.0341302	0.0342844	0.0344138	0.0341743	0.0332942	0.0336776	0.0377236	0.034565	0.039527	0.0378441	0.0378366	0.0381809	0.0397068	0.0396317	0.0379765	0.0386622	0.0339768	0.0396497	0.0367163	0.0381195	0.0401247	0.0377276	0.0379967	0.0371099	0.0385045	0.0370526	0.038853	0.0392767
ko00232	0.00027089	0.000327872	0.000203645	0.000201434	0.000141551	0.000134823	0.000296909	0.000314327	8.19836e-05	0.000349222	0.000263364	0.000340987	0.000418035	0.000370275	0.000354424	0.000361939	0.000350165	0.000394849	0.000367775	0.000246927	0.000334447	0.000364474	0.000394747	0.000249002	0.000356394	0.000322392	0.000239882	5.69566e-05	0.000148026	2.7606e-05	4.46867e-05	3.95722e-05	3.89157e-05	3.26963e-05	3.96896e-05	4.1249e-05	3.21084e-05	5.84308e-05	2.83341e-05	7.47567e-05	0.000113644	2.44536e-05	4.7683e-05	6.12562e-05	7.41787e-05	4.50983e-05	4.53622e-05	2.91248e-05	2.74242e-05
ko00240	0.0199784	0.0189143	0.0213352	0.0213119	0.0225723	0.0221562	0.0202292	0.0214855	0.0239268	0.0205344	0.0216853	0.0209738	0.0200517	0.0203467	0.0212788	0.0202399	0.0199497	0.0201418	0.0203282	0.0230775	0.0205855	0.0205087	0.0204482	0.0220656	0.0207629	0.0205417	0.0212419	0.0259516	0.0222256	0.0278935	0.0272172	0.0263795	0.0265757	0.0283366	0.0276612	0.0264196	0.0262987	0.0218792	0.028244	0.0248956	0.0255623	0.0276455	0.0260201	0.0259707	0.0255161	0.0265954	0.0274336	0.0267811	0.0276902
ko00250	0.0101926	0.00984741	0.0108416	0.0106075	0.0105341	0.0108389	0.0100474	0.0105838	0.0118304	0.0102983	0.0105742	0.010087	0.0097078	0.00988351	0.00990883	0.00985242	0.00987737	0.00982535	0.00991757	0.0111751	0.010189	0.0100749	0.00994521	0.010502	0.0101457	0.00995202	0.0106142	0.0111511	0.0108682	0.0107798	0.0112022	0.0108215	0.0106267	0.01078	0.010556	0.0110028	0.0100224	0.0114716	0.0112305	0.0111514	0.01073	0.0110249	0.0113133	0.0106036	0.0110882	0.011217	0.0121004	0.010366	0.0102614
ko00253	0.000501236	0.000467113	0.000511158	0.00052319	0.000664331	0.000580571	0.000521944	0.000546353	0.000736054	0.000422112	0.000547057	0.00045288	0.000460425	0.000462758	0.000479272	0.000501901	0.000468435	0.000474839	0.000499574	0.000583009	0.000507751	0.00049237	0.00048654	0.000529917	0.00051968	0.000536356	0.000541085	0.000351463	0.000435764	0.000356337	0.000405692	0.000396637	0.000357574	0.000401859	0.000290678	0.000353032	0.000324275	0.00042899	0.000388484	0.000413812	0.000391951	0.000289006	0.000352114	0.00032332	0.000383362	0.000365816	0.000392771	0.000312327	0.000356699
ko00260	0.0243661	0.0272484	0.0207138	0.0193173	0.0177421	0.0168044	0.0236476	0.0250247	0.016377	0.0260926	0.0218621	0.0250444	0.0287866	0.0264061	0.026117	0.0265051	0.0254007	0.0279661	0.0268538	0.0219373	0.0253434	0.0266746	0.0281155	0.0218707	0.0265481	0.0252956	0.0212431	0.0135764	0.0174248	0.0125199	0.0125485	0.013511	0.013196	0.0123824	0.0117447	0.0125745	0.0135333	0.0131403	0.0122026	0.0139964	0.0159012	0.0125351	0.0130214	0.0140897	0.0132466	0.0129302	0.0128554	0.0132626	0.0125182
ko00270	0.0101684	0.0101233	0.0103637	0.0102743	0.00995077	0.00997028	0.0104374	0.0102446	0.00935723	0.0105425	0.0102001	0.0108165	0.0105452	0.0105816	0.0107139	0.010387	0.0105895	0.0104837	0.0104015	0.0100698	0.0103461	0.0104379	0.0104936	0.010617	0.0103151	0.0102835	0.0100877	0.0121666	0.0112042	0.012407	0.0116006	0.0119076	0.0118512	0.0118933	0.0115176	0.0116703	0.0122406	0.0104653	0.0121878	0.0116957	0.0120572	0.0130311	0.0120547	0.0120122	0.0119489	0.0125351	0.0117945	0.0125544	0.011926
ko00280	0.00796126	0.00857202	0.00788743	0.00773926	0.0062929	0.00680727	0.0080198	0.00887922	0.00696429	0.00909459	0.00810255	0.00890391	0.00907454	0.00883414	0.00837104	0.00853574	0.00871386	0.00869352	0.008622	0.00860786	0.00866423	0.00893551	0.0090955	0.00749677	0.00867074	0.00795573	0.00817158	0.00473932	0.00702393	0.00417491	0.00482658	0.00463408	0.00411065	0.00407599	0.0043996	0.00375682	0.00449032	0.00294497	0.00391391	0.00593289	0.00546947	0.00422903	0.00457421	0.00474954	0.0055462	0.00485717	0.00412764	0.00453552	0.00414833
ko00281	0.00393152	0.00429627	0.00410378	0.00425178	0.00278796	0.00328893	0.0039373	0.0040428	0.00263897	0.00443886	0.00396697	0.0047139	0.00437808	0.00448353	0.00398569	0.00412611	0.00441899	0.00417701	0.00411506	0.00384216	0.00425492	0.00429378	0.00430049	0.00349874	0.00401535	0.00371154	0.00414644	0.00199586	0.00326848	0.00141922	0.00197545	0.00152251	0.00149673	0.00147255	0.00209023	0.00156966	0.00145217	0.00144008	0.00135018	0.0028338	0.00225028	0.00132271	0.00183832	0.00180926	0.00292082	0.00197278	0.00151102	0.00151971	0.00145606
ko00290	0.00527738	0.00555238	0.0048156	0.0049245	0.00439312	0.00429032	0.00542244	0.00496667	0.00364745	0.00577924	0.00471145	0.0054798	0.00573477	0.00556835	0.00557599	0.00550465	0.005647	0.00567303	0.00550233	0.00438682	0.005326	0.00544101	0.00557637	0.00500715	0.00530779	0.00537519	0.00478142	0.00493218	0.00494233	0.00432337	0.00434021	0.00446531	0.00426697	0.00414537	0.00359868	0.00423902	0.00400307	0.00525846	0.0041712	0.00482413	0.00472944	0.00448355	0.0044685	0.00443384	0.00513412	0.00468832	0.004942	0.00412068	0.00370966
ko00300	0.00843335	0.0082048	0.00892944	0.00895012	0.00915277	0.00891927	0.00843144	0.00848189	0.00903999	0.00875515	0.0085812	0.00882727	0.0081681	0.00840593	0.00854649	0.00828455	0.00837144	0.00820367	0.00826869	0.00886252	0.00844164	0.00837436	0.00827312	0.0087681	0.0083225	0.00833113	0.00862714	0.0102252	0.00907392	0.0103924	0.00997117	0.0102923	0.00999868	0.0100799	0.00932343	0.0094132	0.010517	0.00832463	0.0102823	0.0102884	0.00986876	0.0105674	0.0100619	0.0100594	0.0103291	0.0105322	0.0101725	0.0106669	0.0101839
ko00310	0.00511474	0.00507607	0.00535349	0.00533419	0.00501958	0.00524436	0.00500694	0.00516384	0.00549698	0.00468545	0.00513924	0.00491026	0.00460884	0.00477685	0.00459167	0.00473745	0.00487537	0.00462064	0.00472012	0.00519393	0.00492535	0.00487462	0.00473402	0.00497167	0.00476383	0.00477679	0.00526723	0.00418132	0.00586711	0.00394913	0.00413715	0.00452773	0.00418432	0.00387087	0.00348277	0.00401481	0.00423772	0.00464228	0.00388903	0.00470558	0.00428189	0.00367317	0.00422861	0.00411418	0.00435764	0.00413056	0.00412128	0.00414214	0.00397122
ko00311	0.00153631	0.00158059	0.00151889	0.00153631	0.00150345	0.00153671	0.001855	0.00184873	0.00165163	0.00188513	0.00153491	0.00166234	0.00176507	0.00172577	0.00167172	0.00175345	0.00178874	0.0016889	0.00174054	0.00154362	0.00173409	0.00176104	0.00175317	0.00164431	0.00170942	0.00176363	0.0016292	0.000948066	0.00185899	0.000827052	0.00118816	0.00105675	0.00079329	0.000907168	0.00091094	0.000802254	0.00070995	0.000700967	0.000868646	0.00115453	0.00102051	0.000732042	0.000936899	0.000875195	0.00121806	0.000909673	0.00109955	0.000741008	0.00078358
ko00312	0.000667818	0.000593268	0.000790338	0.000809525	0.000949891	0.000871924	0.000701992	0.00068674	0.000959647	0.000553147	0.000713258	0.000647261	0.000511348	0.000588042	0.000650702	0.000605819	0.000596648	0.000525879	0.000588196	0.000752816	0.000622261	0.000577377	0.000536993	0.000744416	0.000596456	0.000688746	0.000754059	0.000803844	0.000861379	0.000989008	0.00114281	0.00102326	0.000823236	0.00107388	0.00098166	0.000875094	0.000879784	0.000474845	0.000990194	0.000977702	0.000803476	0.000829772	0.000882158	0.000860088	0.000996225	0.000979218	0.000986313	0.000888858	0.00104201
ko00330	0.0219071	0.0231122	0.0198528	0.0193299	0.0170488	0.0178842	0.0210006	0.02094	0.0156466	0.0225161	0.0200795	0.0217478	0.0232243	0.0223804	0.0219096	0.0221641	0.0221879	0.0229248	0.0221355	0.019354	0.021569	0.0221489	0.0226322	0.0198241	0.0218227	0.0212609	0.0201011	0.0167074	0.0200348	0.0158542	0.0163802	0.0165134	0.0158479	0.0154726	0.015245	0.016091	0.0159973	0.0180647	0.0153209	0.0176618	0.017657	0.0158311	0.016275	0.016574	0.0174927	0.0163721	0.0179405	0.0161784	0.0155703
ko00331	1.34482e-05	1.53468e-05	1.14383e-05	1.31138e-05	7.32834e-06	8.62369e-06	1.63243e-05	1.61662e-05	4.72653e-06	1.87189e-05	1.36699e-05	1.94681e-05	2.17751e-05	2.06736e-05	1.83673e-05	1.93829e-05	1.98014e-05	1.95977e-05	1.89292e-05	1.28887e-05	1.78736e-05	1.94146e-05	2.02196e-05	1.40389e-05	1.79355e-05	1.6239e-05	1.39759e-05	4.01219e-06	1.86289e-05	3.49032e-06	5.4422e-06	3.15877e-06	3.61374e-06	2.9375e-06	4.25838e-06	4.56089e-06	4.217e-06	8.31943e-07	2.99325e-06	1.07513e-05	7.19716e-06	2.79407e-06	5.06031e-06	5.32757e-06	7.6787e-06	4.65286e-06	4.43857e-06	4.801e-06	4.01148e-06
ko00340	0.00909624	0.00943209	0.00859324	0.00809534	0.00787167	0.00809182	0.00863612	0.00834256	0.00630472	0.0094007	0.00835572	0.00881701	0.00912723	0.00890467	0.00877813	0.00887817	0.00876985	0.00912982	0.0087902	0.00769738	0.00862419	0.00876529	0.00884432	0.008253	0.0086202	0.00864884	0.00835406	0.00911518	0.00950194	0.0086539	0.00763001	0.00853767	0.00887638	0.00774438	0.00699572	0.00780214	0.00913632	0.00798421	0.00853344	0.00857635	0.00916907	0.00943178	0.00911166	0.00900126	0.00809579	0.00892838	0.00844574	0.0093828	0.00807961
ko00350	0.00631768	0.00662563	0.00607752	0.00575636	0.00521098	0.0053364	0.00576856	0.00548769	0.00442119	0.00587523	0.00554226	0.0060681	0.00587527	0.00594927	0.00583448	0.00576979	0.00599901	0.00585146	0.00572284	0.00529295	0.00571933	0.00577838	0.00576221	0.00556596	0.00559905	0.00558946	0.0056218	0.00529727	0.00573693	0.00508074	0.00561576	0.00530774	0.0050465	0.00525444	0.00513379	0.00515126	0.00495671	0.00486816	0.00515553	0.00552541	0.00529491	0.00490071	0.00517451	0.00506753	0.00554238	0.00526076	0.0052509	0.00494259	0.00502763
ko00351	0.000212256	0.000229459	0.000229107	0.000217651	0.000154095	0.000146302	0.000204436	0.000223853	0.000120699	0.000213571	0.000206105	0.000253668	0.000234897	0.000233993	0.000212758	0.000220064	0.000214016	0.000226339	0.000220188	0.000175731	0.00022657	0.000227731	0.000229816	0.000190555	0.000210509	0.000215212	0.000218745	8.43143e-05	0.000265413	6.34317e-05	9.03042e-05	8.7154e-05	6.97199e-05	6.69499e-05	0.000106845	6.50895e-05	6.36148e-05	0.000105435	5.64135e-05	0.000133552	0.000113046	6.37455e-05	7.21038e-05	8.02762e-05	0.00013545	7.99563e-05	5.63913e-05	6.42855e-05	6.27578e-05
ko00360	0.00772926	0.00854424	0.00696541	0.00654049	0.00526724	0.00568503	0.00774452	0.0077947	0.0041874	0.0090123	0.00708633	0.00845637	0.00912298	0.00871123	0.0083292	0.00837978	0.00878656	0.00876324	0.00844928	0.00675653	0.00811959	0.0085292	0.00882858	0.00698146	0.0082308	0.00785205	0.00686657	0.00521854	0.00633362	0.00456878	0.00478026	0.00468177	0.00451421	0.0044269	0.00483465	0.00447182	0.00466221	0.00385486	0.00424913	0.00523923	0.00563782	0.00477064	0.0047553	0.00516243	0.00541093	0.00503228	0.00435584	0.00476754	0.00442563
ko00361	0.00160888	0.00170462	0.0015623	0.00142743	0.00129313	0.00131309	0.00135275	0.00124976	0.00115553	0.00133546	0.00124234	0.00135227	0.00126642	0.00133555	0.00122641	0.00129397	0.00140805	0.00126949	0.00128679	0.0011795	0.00133274	0.00130545	0.001263	0.00120265	0.00126157	0.00129269	0.00132647	0.000834979	0.00113197	0.000576745	0.000842353	0.000680001	0.000620314	0.000645218	0.000709827	0.00066737	0.000555229	0.000707331	0.000595646	0.00102793	0.000766259	0.000512072	0.000722694	0.00066989	0.00101626	0.0007714	0.000680777	0.000555947	0.00056985
ko00362	0.00644674	0.00704105	0.00602268	0.0058643	0.00475679	0.00516435	0.00622753	0.00603321	0.00393001	0.00682662	0.00572812	0.00674463	0.00684642	0.00677989	0.00637527	0.0064892	0.00685173	0.00663104	0.00646851	0.00545455	0.00637394	0.00655736	0.00663969	0.00558422	0.00627531	0.00607716	0.0058603	0.00480752	0.00532812	0.00411643	0.00444419	0.00393358	0.00402076	0.00398707	0.00434485	0.00411253	0.00412601	0.00345809	0.00399522	0.00496495	0.00484554	0.00411859	0.00444272	0.0044368	0.00498074	0.00467164	0.00412436	0.004366	0.00410059
ko00363	0.00323886	0.00337859	0.003333	0.00323892	0.00329631	0.00289267	0.0031918	0.00296296	0.0027736	0.0030097	0.00292873	0.00331378	0.00311783	0.00317773	0.00306291	0.00319883	0.00306624	0.00305912	0.00315596	0.00263733	0.00317823	0.00309085	0.00307613	0.00294843	0.00305719	0.00330148	0.0031008	0.00214988	0.00267693	0.00189593	0.00234046	0.00201318	0.00182615	0.00199272	0.00215506	0.00197931	0.00177972	0.00168599	0.00194017	0.00250737	0.00217877	0.00184155	0.00207226	0.00196185	0.00251784	0.00214895	0.00204272	0.00183675	0.0018509
ko00364	0.000531405	0.000560715	0.000499026	0.000502632	0.000557324	0.000492396	0.000530105	0.000456575	0.00043941	0.000540648	0.000471845	0.000476426	0.000477984	0.000493107	0.000446844	0.000501852	0.000517278	0.000485747	0.000491242	0.000395835	0.000497467	0.000481115	0.000469806	0.000450791	0.000478861	0.000506036	0.000479106	0.000241268	0.000347326	0.000128208	0.000205269	0.000175381	0.000166104	0.000129381	0.000146382	0.000193049	0.000138483	0.000274584	0.000129755	0.000286435	0.000242376	0.000127547	0.000210934	0.000188203	0.000301831	0.000208846	0.000183783	0.000137734	0.000108454
ko00380	0.00317573	0.00338075	0.00313308	0.00305633	0.00260983	0.00273028	0.00334646	0.00346651	0.00229294	0.00358161	0.00332665	0.00359804	0.00371037	0.00361459	0.00341387	0.00350689	0.00358786	0.00363448	0.00352629	0.00309855	0.0034636	0.00357628	0.0036468	0.00309058	0.00347978	0.00337675	0.00326192	0.00157221	0.002999	0.00134701	0.00179246	0.00170725	0.00144818	0.00146117	0.00160224	0.00149163	0.00136591	0.00170861	0.00128847	0.001918	0.00200548	0.00120199	0.00150622	0.00153773	0.00200276	0.00152129	0.00149419	0.00132191	0.00138131
ko00400	0.00945821	0.00880382	0.0103114	0.0107217	0.0115226	0.0112061	0.0100133	0.0100422	0.0127795	0.00965441	0.010449	0.00954201	0.00885824	0.00920487	0.00931645	0.00944463	0.00932933	0.00914797	0.00939587	0.010744	0.00976305	0.00944432	0.00916586	0.0102791	0.00960556	0.00988416	0.01041	0.0111044	0.01007	0.0103614	0.00998964	0.0105339	0.0101492	0.00979757	0.00795523	0.00973472	0.00989761	0.0111628	0.0103949	0.0110876	0.0107905	0.0109682	0.0106467	0.0101568	0.0117723	0.011055	0.0113654	0.0101306	0.0089751
ko00401	0.000813901	0.0008291	0.000790049	0.000762684	0.000693706	0.000717752	0.000782704	0.000850982	0.000771124	0.000872134	0.000809086	0.000836884	0.000854992	0.00083659	0.000837887	0.000819096	0.000835744	0.000848698	0.000830997	0.000877863	0.00082389	0.00084853	0.000865351	0.000781706	0.00084388	0.000785433	0.000772582	0.000711998	0.000708944	0.000715435	0.000720112	0.00071146	0.000667507	0.000699891	0.00060288	0.00063382	0.00069494	0.000617523	0.000699255	0.000776056	0.000757619	0.000711197	0.000700502	0.000700071	0.000802455	0.000746416	0.000750126	0.000702676	0.000669501
ko00410	0.00216745	0.00235262	0.00205396	0.00205961	0.00161656	0.00179061	0.00213827	0.00217244	0.00157705	0.00236233	0.00208291	0.00229976	0.00236012	0.00232481	0.00216976	0.00224429	0.00232271	0.00231026	0.00224783	0.00202231	0.00223668	0.00229314	0.00232275	0.00196288	0.00221084	0.00209813	0.00207945	0.0013717	0.00185574	0.00114042	0.00139511	0.00119356	0.00118909	0.00116642	0.00152048	0.00126149	0.00113805	0.00136885	0.00106148	0.00152433	0.00146012	0.00115551	0.00124524	0.00132029	0.0016018	0.00128764	0.00126688	0.00115893	0.00117111
ko00430	0.00279612	0.00304917	0.00255223	0.00251297	0.00222292	0.00222565	0.00289631	0.0031131	0.00219714	0.00327361	0.00287179	0.00310899	0.00342264	0.00322039	0.00311827	0.00316342	0.00312057	0.00331505	0.00321188	0.00288783	0.00310224	0.00322914	0.00335662	0.00269763	0.00321374	0.00299024	0.00274627	0.00155208	0.00216952	0.00137886	0.00164135	0.00157737	0.00147239	0.00145789	0.00155157	0.00148574	0.00140715	0.0017257	0.00137727	0.00169099	0.00185616	0.00133685	0.00149228	0.0015805	0.0016554	0.00143883	0.00145293	0.00136034	0.00137865
ko00440	0.00252504	0.00286183	0.00203178	0.00195481	0.001403	0.00160424	0.00237992	0.0023179	0.00108704	0.00266538	0.00199481	0.00251	0.00285067	0.00266022	0.00257682	0.0025965	0.00269095	0.00273941	0.00260363	0.00195249	0.00245772	0.00260973	0.00272487	0.00204664	0.00250825	0.00239368	0.00208219	0.00150119	0.00183791	0.00113889	0.00121526	0.001192	0.00108095	0.00109446	0.000927446	0.0011791	0.00106227	0.00118828	0.00120843	0.00162514	0.00154688	0.00117215	0.00141333	0.0013101	0.00157803	0.00150928	0.00133678	0.00110964	0.000966327
ko00450	0.00446331	0.00442339	0.00465844	0.00499377	0.004823	0.00484299	0.00482987	0.00472933	0.00509502	0.00460708	0.00484037	0.00467543	0.00455428	0.00464097	0.00469594	0.00459713	0.00470123	0.00468763	0.00462596	0.00476192	0.00466978	0.00462944	0.00461208	0.00501198	0.00459527	0.00466835	0.00479839	0.0062042	0.00540049	0.00656036	0.00604585	0.00635806	0.00664066	0.0065482	0.00718058	0.00686474	0.00682513	0.00747361	0.00619367	0.00546144	0.00598588	0.00680175	0.0060823	0.00646744	0.00584896	0.00609311	0.00585006	0.00664491	0.00676496
ko00460	0.00142486	0.00145444	0.00136078	0.00132255	0.00109232	0.00122831	0.00141335	0.00130369	0.000866784	0.00144569	0.0013208	0.00148858	0.00145587	0.00148575	0.00146717	0.00137883	0.00154444	0.00141785	0.00137049	0.00124303	0.00134428	0.00139966	0.00140355	0.00145165	0.00132146	0.00129219	0.00128861	0.00195	0.00176777	0.00180444	0.00180412	0.00171632	0.00171682	0.00176052	0.00171333	0.00194859	0.00161203	0.00146678	0.0019857	0.00182271	0.00172166	0.00189713	0.00217143	0.00181386	0.00158087	0.00198856	0.00199183	0.00175504	0.00165236
ko00471	0.00134505	0.0012625	0.00163923	0.00165703	0.0014195	0.00156155	0.00128199	0.00152594	0.00157893	0.00149915	0.00158456	0.00161711	0.00135012	0.00144775	0.00146346	0.00131906	0.00141493	0.00134024	0.00134316	0.00175235	0.00143131	0.00143677	0.00139347	0.00155669	0.00139339	0.00124841	0.00157676	0.00212122	0.00189515	0.00221866	0.00218769	0.00208948	0.00214952	0.00224025	0.00235332	0.00209807	0.00217359	0.00174176	0.00218018	0.00207374	0.00202623	0.0022281	0.00207695	0.00211957	0.00205859	0.00211564	0.00203822	0.00219997	0.00223618
ko00472	9.90689e-05	0.000108065	8.61942e-05	7.83314e-05	7.40233e-05	7.54709e-05	9.50101e-05	0.00010489	7.1519e-05	9.97605e-05	9.04891e-05	9.97876e-05	0.000113446	0.000104333	0.000103186	0.000105104	0.000100945	0.000110666	0.000107361	9.7614e-05	0.000104059	0.00010694	0.000113277	8.06131e-05	0.000108149	9.92965e-05	8.86303e-05	4.74849e-05	5.65978e-05	4.96761e-05	4.57701e-05	5.71091e-05	4.75396e-05	4.39661e-05	4.62105e-05	3.35133e-05	6.23192e-05	1.85455e-05	4.17695e-05	5.54281e-05	6.66197e-05	5.9131e-05	4.43686e-05	5.67638e-05	6.16513e-05	5.74143e-05	3.90572e-05	5.90962e-05	4.89366e-05
ko00473	0.00242054	0.00242906	0.00249388	0.00220388	0.00191891	0.00212367	0.00187916	0.00207284	0.00186653	0.00224119	0.00207893	0.00232255	0.00206437	0.00215381	0.00232712	0.00195521	0.00212155	0.00203942	0.00198036	0.00230657	0.0019874	0.0020833	0.00205624	0.00231009	0.00199428	0.00184614	0.00209974	0.00335208	0.00285238	0.00390993	0.00424435	0.00413947	0.00387193	0.00410464	0.00409114	0.00357952	0.00409846	0.00281867	0.00387288	0.00332694	0.00314511	0.00375681	0.00344592	0.00366233	0.00344597	0.00332542	0.00383131	0.00393931	0.00418857
ko00480	0.00944421	0.00960747	0.0091813	0.00914033	0.00822627	0.00853765	0.00925737	0.00954219	0.00836909	0.00943906	0.00967571	0.00942687	0.00971798	0.00962003	0.00940428	0.00940197	0.00965879	0.00980601	0.00951631	0.00967559	0.00951263	0.00962543	0.00973522	0.00897981	0.00954179	0.0091241	0.00922041	0.00812882	0.00887327	0.00757242	0.00763321	0.00796246	0.00789027	0.00777158	0.00729598	0.00803473	0.00744371	0.00935227	0.00777443	0.00786865	0.00841842	0.00746258	0.00776325	0.00764525	0.00788361	0.00754085	0.00768252	0.00726663	0.00723641
ko00500	0.0124225	0.011081	0.0143357	0.0142338	0.0144713	0.0148449	0.0123184	0.0105483	0.0142161	0.0108389	0.0118509	0.0120227	0.00945046	0.0109164	0.0112285	0.0104085	0.0112615	0.00939753	0.0101797	0.011606	0.0109443	0.0103013	0.00950292	0.0138058	0.0100852	0.0108476	0.0131588	0.0182225	0.0173665	0.0189936	0.0214352	0.0189533	0.0186084	0.0203201	0.0221106	0.0209507	0.0173076	0.0158493	0.02034	0.0187714	0.0156901	0.0178132	0.0200678	0.0180545	0.0188758	0.0183089	0.0213199	0.0178068	0.0198113
ko00510	0.000947078	0.000693993	0.00121692	0.00116717	0.00212933	0.00167639	0.00105274	0.000877597	0.00230125	0.00050716	0.00104807	0.00053185	0.000353136	0.000488615	0.000545619	0.00073151	0.000491538	0.000465978	0.000694749	0.000988375	0.00080566	0.000600179	0.000468254	0.00107445	0.000752813	0.001092	0.00106743	0.00111505	0.00102835	0.00106073	0.00109077	0.0010099	0.000912084	0.0010359	0.00110176	0.00104118	0.000908583	0.000744204	0.0010872	0.00109584	0.0010002	0.00115273	0.00113386	0.00100497	0.00107946	0.0011548	0.0011354	0.00100449	0.000922602
ko00511	0.00139624	0.000665167	0.00200524	0.00174076	0.00240605	0.00208589	0.00122308	0.000778979	0.00155338	0.000653665	0.00115215	0.00134202	0.000404785	0.000929639	0.00144748	0.00069747	0.00092817	0.000431451	0.000629193	0.00127176	0.000767384	0.00059115	0.000408052	0.00195748	0.000582736	0.0010354	0.00112856	0.00586511	0.00376627	0.00637319	0.0059703	0.00559682	0.00569581	0.00630142	0.00529792	0.00636354	0.00502951	0.0022239	0.00797027	0.00552495	0.0043476	0.00654234	0.00739217	0.00535194	0.00427482	0.00649385	0.00660878	0.00564493	0.00578176
ko00513	4.0176e-06	1.66809e-06	4.27808e-06	8.41312e-06	2.16582e-05	1.03643e-05	6.82768e-06	3.56453e-06	1.86984e-05	1.57559e-07	4.96225e-06	2.92696e-07	1.51439e-06	5.55e-07	1.4892e-06	5.08886e-06	1.36472e-07	1.50223e-05	3.63707e-06	2.42384e-06	3.76283e-06	1.65352e-06	1.12029e-06	6.781e-06	3.74282e-06	8.99119e-06	6.13351e-06	9.165e-08	2.0891e-06	4.38e-07	2.01778e-07	7.45028e-08	5.30115e-07	1.13462e-07	2.27812e-07	2.10653e-06	1.08835e-07	0.00010365	6.82697e-08	2.15728e-06	7.5621e-07	5.77938e-08	1.59862e-06	1.25822e-07	1.38549e-06	2.99e-07	7.51105e-08	2.12458e-07	5.58109e-08
ko00520	0.0138737	0.0126468	0.0156636	0.0157622	0.0187712	0.0173247	0.0143099	0.0144009	0.0201987	0.0129276	0.0150283	0.0133684	0.0120009	0.0127432	0.0136169	0.0131611	0.0126707	0.0124615	0.0130638	0.0158267	0.0136109	0.0130593	0.0125498	0.0160895	0.0133949	0.0140536	0.0151111	0.0215734	0.0173886	0.0222049	0.0215838	0.0215334	0.0216107	0.0217863	0.0209212	0.022174	0.0213132	0.0197552	0.023481	0.0205207	0.0196684	0.0224642	0.0228679	0.021332	0.0199202	0.022288	0.0229413	0.0218988	0.0219263
ko00521	0.00258341	0.00252366	0.00268421	0.00244597	0.00272781	0.00260847	0.00249229	0.00238053	0.00280444	0.00234131	0.00236228	0.00230429	0.00223352	0.00225764	0.00228523	0.00236153	0.0022039	0.0022484	0.00236206	0.00234881	0.00241045	0.00230948	0.00227355	0.0024311	0.00237373	0.00254866	0.00241591	0.00236015	0.00233242	0.0021352	0.00226959	0.00219548	0.00217399	0.00216124	0.00203776	0.00226337	0.00198407	0.00205963	0.0023539	0.00239107	0.00219684	0.00219924	0.002433	0.00218395	0.00212743	0.00228432	0.0023199	0.00204205	0.00198235
ko00522	0.00044515	0.000367894	0.00112346	0.00122056	0.00118926	0.000706543	0.000597489	0.000478149	0.000871861	0.000428299	0.000834243	0.000996737	0.000319333	0.000594048	0.000436247	0.000466951	0.000401778	0.000336556	0.000457373	0.00057409	0.000685862	0.000467186	0.000356389	0.000569286	0.000420681	0.0005384	0.000876999	0.0002632	0.000368972	0.000167773	0.000609874	0.000250747	0.000177768	0.000207257	0.000596521	0.000221666	0.000192809	0.000186557	0.000164	0.000650133	0.00031729	0.000158143	0.000236598	0.000186199	0.00096991	0.000360215	0.000208919	0.000170946	0.000210899
ko00523	0.00121952	0.00115019	0.00136149	0.00116139	0.00121614	0.00128483	0.0010906	0.00118732	0.00150638	0.00104514	0.001177	0.00102406	0.000950239	0.000991569	0.000990641	0.001003	0.000985866	0.000958182	0.00102322	0.00130828	0.00109769	0.00104867	0.00101265	0.00115613	0.00107667	0.00106356	0.00115819	0.00137986	0.00132443	0.00120537	0.00113859	0.00112212	0.00117318	0.00115608	0.00102333	0.00130322	0.00101312	0.00117608	0.00137558	0.00128503	0.00124635	0.00129373	0.00145363	0.00122273	0.00111815	0.0013748	0.00132864	0.00112558	0.00101486
ko00524	0.000204095	0.00019014	0.000209595	0.000193987	0.000220541	0.000227616	0.000186063	0.000148797	0.000198427	0.000170866	0.000168592	0.000180083	0.000149342	0.000163732	0.000180631	0.000162394	0.000168226	0.000149562	0.000155659	0.000158512	0.000158236	0.000151848	0.000143609	0.000201147	0.00015082	0.000173284	0.000175867	0.000279185	0.000220116	0.000324492	0.000378951	0.000371894	0.000339804	0.000344622	0.000335661	0.000299428	0.000352054	0.000213067	0.000335373	0.000301797	0.000254562	0.00031087	0.000308749	0.000314421	0.000306227	0.000283713	0.000345062	0.000331468	0.000351055
ko00531	0.00101352	0.000447187	0.00141683	0.00164447	0.00576795	0.00322183	0.0019404	0.00118622	0.0048068	0.000281062	0.00147615	0.000332672	0.000288033	0.000448959	0.000718112	0.00141874	0.00032406	0.000531605	0.00122318	0.000694311	0.00121389	0.000690776	0.000463614	0.00196986	0.00126772	0.00263773	0.00149829	0.00135088	0.00128021	0.00122981	0.000749153	0.000848734	0.00125219	0.000975402	0.000987443	0.00131731	0.000956426	0.000473412	0.00176503	0.000931246	0.000920597	0.0015458	0.0017827	0.00114495	0.000608937	0.00137208	0.00121221	0.00120101	0.00100132
ko00532	9.69616e-05	9.17119e-05	9.48618e-05	7.61714e-05	8.64477e-05	7.18606e-05	7.6832e-05	6.18706e-05	5.5203e-05	7.46061e-05	6.97573e-05	7.90333e-05	6.53008e-05	6.88609e-05	7.81583e-05	6.66085e-05	6.61332e-05	6.85182e-05	6.44215e-05	6.73413e-05	6.40477e-05	6.42059e-05	6.35774e-05	0.000101142	6.31891e-05	6.69068e-05	6.60432e-05	0.00019112	0.000127129	0.000168348	0.000148755	0.000160502	0.000147519	0.000159116	0.000104102	0.000171707	0.000140136	0.000169392	0.000193916	0.000169498	0.000145366	0.000192495	0.000206831	0.000161997	0.000118265	0.000191609	0.000191002	0.000162223	0.000132285
ko00540	0.00687975	0.00630088	0.00727489	0.00748998	0.00880945	0.00934715	0.00754172	0.00832085	0.0123511	0.00555877	0.00844877	0.00554655	0.00625047	0.00614483	0.00575372	0.00686549	0.00641883	0.00678108	0.00691975	0.00906205	0.00731573	0.00694195	0.00676423	0.00765525	0.00747725	0.0073999	0.00845407	0.00799724	0.0072839	0.00556785	0.00295237	0.00549622	0.00648393	0.00426076	0.00301902	0.00646875	0.00539353	0.0121082	0.0057105	0.00565959	0.00766798	0.00737588	0.00722256	0.00667441	0.00624971	0.00714436	0.0060951	0.00572246	0.00336852
ko00550	0.0116947	0.0108392	0.0130711	0.0127035	0.0116396	0.0129753	0.0106163	0.0120803	0.0121502	0.0122465	0.0128857	0.0126434	0.0111676	0.0118443	0.0124274	0.010852	0.0119147	0.0112184	0.0110353	0.0141836	0.0113501	0.0115702	0.0113831	0.0127555	0.0114142	0.0103123	0.012273	0.0177367	0.0147591	0.0202691	0.0201664	0.0194609	0.0193779	0.0211943	0.0219459	0.0190817	0.020304	0.0141825	0.0199877	0.0174076	0.0172947	0.0194696	0.0181868	0.0189519	0.017473	0.0181637	0.0184329	0.0199674	0.0215795
ko00561	0.00435429	0.00416383	0.00528207	0.00519131	0.00408462	0.00430282	0.00409058	0.00374209	0.00339266	0.00443532	0.00433352	0.0052699	0.00397555	0.00448747	0.00464353	0.00392558	0.00429194	0.0039115	0.00389171	0.0043027	0.00419987	0.00400201	0.00389038	0.00442807	0.00377982	0.00372636	0.00439491	0.00618737	0.00514621	0.00720065	0.00842848	0.00745786	0.00699323	0.00782374	0.00803215	0.0070293	0.00690259	0.00573053	0.00753813	0.00685132	0.00605167	0.00668989	0.00660705	0.00648754	0.00757117	0.00669915	0.00730504	0.00668406	0.0076212
ko00562	0.00417636	0.00441515	0.0037501	0.00348743	0.00396581	0.00356382	0.00410784	0.0038977	0.00361207	0.00388652	0.00373181	0.0038346	0.00418606	0.00398572	0.00399199	0.00420283	0.00384294	0.00421655	0.00419111	0.00350882	0.00405208	0.00403043	0.00412027	0.00365044	0.00414437	0.00436704	0.00365157	0.0023677	0.00266975	0.00213289	0.00275009	0.00246899	0.00230346	0.0023378	0.00235857	0.00237748	0.0021318	0.00215432	0.00227525	0.00241295	0.00254979	0.00201675	0.00228134	0.00224841	0.00227231	0.0021219	0.00237951	0.00205975	0.00220007
ko00563	1.74128e-05	2.1405e-05	6.19511e-05	2.04764e-05	9.59523e-06	5.76808e-06	2.2614e-05	2.74197e-05	5.53558e-06	2.83493e-05	1.90348e-05	2.75979e-05	3.58361e-05	2.83547e-05	2.81984e-05	2.84911e-05	2.83326e-05	3.1097e-05	2.94279e-05	1.89416e-05	2.71823e-05	3.09319e-05	3.46301e-05	2.21301e-05	2.88267e-05	2.5677e-05	1.6534e-05	1.20479e-06	2.57694e-05	6.14029e-06	8.45073e-07	6.37271e-06	5.71936e-06	1.62e-06	1.24936e-06	5.81769e-06	3.54123e-06	3.68234e-07	5.27549e-06	1.46245e-05	1.33888e-05	6.14952e-06	2.2408e-06	9.638e-06	8.87105e-07	4.42323e-06	2.04939e-06	3.65946e-06	2.57453e-06
ko00564	0.00888975	0.00857376	0.00925318	0.00940711	0.00921084	0.00974265	0.00862364	0.00871954	0.00965744	0.00849536	0.00927208	0.0086805	0.00825063	0.00857185	0.0086413	0.00844319	0.00870162	0.00843014	0.00843233	0.00945082	0.00859487	0.00848284	0.00834606	0.00901689	0.00853223	0.00847622	0.00926638	0.00980419	0.00910525	0.0102469	0.0108022	0.0102464	0.0106398	0.01076	0.0104026	0.0108316	0.0100172	0.0115039	0.0107476	0.00960532	0.00968202	0.00948495	0.0101511	0.00980027	0.00967494	0.00971405	0.0102382	0.00983154	0.0106207
ko00565	0.000172908	0.000151846	0.000266429	0.000284549	0.000263019	0.000262001	0.000222756	0.000209012	0.000319924	0.000220198	0.000227655	0.000237528	0.000148124	0.000198838	0.000175154	0.000168374	0.000223012	0.00013836	0.000168558	0.00025526	0.000210434	0.000185893	0.00016328	0.000209897	0.000174231	0.000169062	0.000235234	0.000193951	0.000133313	0.00017521	0.000208718	0.000168468	0.000161614	0.000182682	0.000179552	0.000171406	0.00014398	9.95668e-05	0.000202754	0.000244486	0.000171078	0.000153528	0.000228746	0.000161702	0.000303467	0.000231914	0.00021982	0.000158176	0.000167355
ko00590	0.000548362	0.000579166	0.000498838	0.000533928	0.000469056	0.000506298	0.000676769	0.000598679	0.000353196	0.000706948	0.000575405	0.000660465	0.000720738	0.000700256	0.000670219	0.000678347	0.000719636	0.000690463	0.000677324	0.0005187	0.00064545	0.000667204	0.000687952	0.000605613	0.000652146	0.000643576	0.000547485	0.000445309	0.000579618	0.000400052	0.000425599	0.000398943	0.000416372	0.00041424	0.000388263	0.000423118	0.000342239	0.000436874	0.000431071	0.00042125	0.000467167	0.000407627	0.000458665	0.000440401	0.000452449	0.000423936	0.000415551	0.000360618	0.000353087
ko00591	0.00177304	0.00180009	0.00186725	0.00180654	0.00211597	0.00181444	0.00187919	0.00170702	0.00188043	0.00164976	0.00164443	0.00175907	0.0017273	0.00173187	0.00172351	0.00184434	0.00167446	0.00170478	0.00180283	0.00146535	0.0017835	0.00172904	0.0017059	0.00177573	0.00175407	0.00199557	0.00180467	0.00127703	0.00164658	0.00116853	0.0013971	0.00127761	0.00113366	0.00122829	0.00127576	0.00123345	0.00108731	0.00108003	0.00121475	0.00143574	0.00127772	0.00115162	0.00127701	0.00118365	0.00139936	0.00125165	0.00131124	0.00111877	0.0011258
ko00592	9.03952e-05	7.1282e-05	0.000158501	0.000200042	0.000141445	0.000179064	0.000120676	0.000157571	0.000272696	0.000106598	0.00017389	0.000115561	6.47556e-05	9.96222e-05	7.30489e-05	8.01329e-05	0.000128478	7.48009e-05	8.54175e-05	0.000204476	0.000117242	0.000107603	8.58046e-05	0.000149219	9.7693e-05	8.09305e-05	0.00017345	0.000123448	0.000182976	8.8859e-05	0.000107195	0.000133264	0.000114481	8.54354e-05	7.80474e-05	0.000123208	9.6585e-05	0.000324904	8.30247e-05	0.000143708	0.000117607	8.23083e-05	0.000127763	0.000103859	0.00017736	0.000110474	0.00013697	8.53787e-05	6.93087e-05
ko00600	0.00188267	0.0012706	0.00236664	0.00259024	0.00711702	0.00416919	0.00293027	0.00204017	0.00582427	0.00112912	0.00236757	0.0012935	0.00124708	0.00138296	0.00170033	0.0024381	0.00116884	0.0014746	0.00224368	0.0014303	0.00219872	0.00162292	0.00140067	0.0029454	0.002269	0.00377912	0.00236846	0.00223436	0.00192686	0.00197378	0.00163687	0.00165774	0.00190458	0.0017558	0.00185065	0.00220855	0.00161885	0.00118683	0.00247556	0.0019104	0.00175041	0.00228835	0.00274541	0.0019618	0.00131901	0.00234168	0.00223183	0.00192538	0.0016863
ko00601	4.54642e-05	4.00101e-05	5.02458e-05	5.40031e-05	4.76303e-05	6.47771e-05	3.94027e-05	3.24027e-05	5.92916e-05	2.93935e-05	3.21815e-05	2.75729e-05	1.94588e-05	2.38625e-05	2.35374e-05	2.79184e-05	2.82661e-05	2.94714e-05	2.58814e-05	3.73261e-05	3.14024e-05	2.72146e-05	2.22322e-05	3.65515e-05	2.63783e-05	3.10574e-05	4.88109e-05	6.89971e-05	6.51886e-05	5.112e-05	4.6212e-05	4.44987e-05	5.56326e-05	3.91569e-05	3.38097e-05	5.84578e-05	4.24919e-05	8.13999e-05	6.45369e-05	7.15107e-05	4.64699e-05	5.99411e-05	7.8171e-05	5.04126e-05	4.75365e-05	6.75063e-05	0.000100577	5.64028e-05	4.27261e-05
ko00603	0.000216957	0.000203151	0.000224885	0.00018307	0.000155517	0.000177197	0.000162342	0.000157004	9.98152e-05	0.000174412	0.000172299	0.000209638	0.000176057	0.000195734	0.000228138	0.00016269	0.000185648	0.000173152	0.000163172	0.00017279	0.000154856	0.000168119	0.000165896	0.000229531	0.000154249	0.000156656	0.000156019	0.000628675	0.000403109	0.000624177	0.000578289	0.000499121	0.000578584	0.000610491	0.000697117	0.000666616	0.000491344	0.00032014	0.000754033	0.000520212	0.000467381	0.000667114	0.000759795	0.000574593	0.000389034	0.000645505	0.000689829	0.000566787	0.000585145
ko00604	7.21415e-05	5.6784e-05	8.63712e-05	7.102e-05	6.95378e-05	6.64002e-05	5.03207e-05	3.98757e-05	3.32728e-05	4.02044e-05	5.29633e-05	6.45367e-05	3.45064e-05	5.23702e-05	6.71148e-05	3.60254e-05	5.4103e-05	3.54178e-05	3.47171e-05	5.60944e-05	3.62029e-05	3.81159e-05	3.2432e-05	8.32343e-05	3.09884e-05	3.77422e-05	5.20507e-05	0.000303962	0.000182718	0.000272039	0.000187695	0.000213376	0.000244921	0.000224087	0.000147019	0.00027242	0.000207936	0.000146974	0.000362452	0.000255801	0.000219366	0.000315938	0.00038132	0.000240401	0.000155365	0.000323731	0.000299873	0.000253282	0.000205538
ko00620	0.0125011	0.0126028	0.0124205	0.0129323	0.0120675	0.0121923	0.0128663	0.0129521	0.0121222	0.0134582	0.0127696	0.0131146	0.0131056	0.0131123	0.0130012	0.0129035	0.0132206	0.013036	0.0129357	0.0128968	0.0129551	0.0130501	0.0130936	0.0127424	0.0128833	0.0126422	0.0128651	0.0127968	0.01261	0.0120899	0.0122068	0.0124798	0.0119883	0.0119678	0.0110303	0.0121907	0.0118733	0.0128723	0.0121569	0.0127833	0.0126044	0.012369	0.0124471	0.0120913	0.0127229	0.0126196	0.0123918	0.0119462	0.0114366
ko00621	0.000522831	0.000541535	0.000523442	0.000527248	0.000423306	0.000461132	0.000480032	0.00041525	0.000339279	0.000484018	0.000446604	0.000502641	0.000451563	0.000486704	0.000456054	0.000448025	0.000520366	0.000460109	0.000446462	0.000415564	0.000459742	0.000453145	0.000439355	0.000436515	0.000427725	0.000429885	0.000474121	0.000463022	0.000435124	0.000428761	0.000502302	0.000463993	0.000429904	0.000442656	0.000409081	0.000461429	0.00044834	0.000487875	0.000432607	0.000509477	0.000435491	0.000383381	0.000431489	0.000425907	0.000560938	0.000461165	0.000468159	0.000433082	0.000445037
ko00622	0.000582933	0.000596238	0.000595296	0.000605646	0.00049243	0.00053722	0.000562008	0.000472713	0.000395306	0.00052916	0.000515034	0.000584808	0.000511306	0.000561234	0.000516085	0.000519332	0.00059869	0.00051596	0.000507662	0.000468272	0.000533261	0.000518124	0.000497389	0.000493787	0.000484922	0.000493865	0.000542572	0.000497965	0.000522263	0.000448236	0.000553018	0.000488102	0.000443481	0.000471956	0.000458554	0.000474477	0.000458724	0.000465461	0.000449619	0.000593496	0.000469741	0.000396861	0.000469708	0.000455462	0.000616528	0.000496908	0.00050649	0.000450254	0.000462733
ko00623	0.00126508	0.00128108	0.00133738	0.00142381	0.00135416	0.00130573	0.00132163	0.00120012	0.00122351	0.00131082	0.00129276	0.00130776	0.0011763	0.00126107	0.00115272	0.00121924	0.00132159	0.00120136	0.00120528	0.00116102	0.0012661	0.00121669	0.00117537	0.00121644	0.00118157	0.00122652	0.0013362	0.00099627	0.00114696	0.000825397	0.00092547	0.00086423	0.000873822	0.000836097	0.000911756	0.00093898	0.00087448	0.00117601	0.000786539	0.00110948	0.00098766	0.000797811	0.00092094	0.000906272	0.00115296	0.000982005	0.000823834	0.000865777	0.000833777
ko00624	0.00241334	0.00246412	0.00261039	0.00252214	0.00238048	0.00220006	0.00224714	0.00208408	0.00197314	0.00217932	0.00216128	0.00255449	0.00217212	0.00230762	0.00228562	0.00220605	0.00222339	0.00214274	0.00216702	0.00205151	0.00225295	0.0021899	0.00214259	0.00223329	0.0021028	0.00217392	0.00232415	0.00232922	0.00222366	0.00242957	0.00269548	0.00229891	0.00227462	0.00253913	0.00277732	0.00229803	0.00228374	0.0015653	0.00247606	0.00260909	0.0022819	0.00235869	0.00235989	0.00228024	0.00264422	0.00245723	0.00234708	0.00232985	0.00247011
ko00625	0.00389882	0.00408507	0.00356939	0.00338643	0.00366731	0.00337957	0.00366965	0.00347676	0.00331313	0.00347949	0.00323689	0.00348401	0.00371702	0.00360191	0.00358367	0.00376169	0.0035541	0.00364841	0.0037275	0.00306603	0.00361952	0.00362179	0.00365552	0.00337637	0.00365517	0.0038807	0.00336984	0.00262534	0.00307644	0.00241751	0.00270947	0.00240988	0.00233691	0.00247368	0.00257071	0.00251979	0.00230787	0.00227641	0.00249227	0.00280886	0.00264949	0.00230886	0.00256021	0.00248994	0.00275836	0.00261019	0.00265125	0.00239643	0.0024631
ko00626	0.0020414	0.0022308	0.00189504	0.0019281	0.00153792	0.00166072	0.00201412	0.00191411	0.00124098	0.00214884	0.00184145	0.00213889	0.00216534	0.00216667	0.00203901	0.00204626	0.00225813	0.00211082	0.00204861	0.0017601	0.0020246	0.00208728	0.00210007	0.00181087	0.00198433	0.00190319	0.00187584	0.00152558	0.00170998	0.00126812	0.00137112	0.00126702	0.00128424	0.00125559	0.0012559	0.00138153	0.0012799	0.00132905	0.00125318	0.00156689	0.00150243	0.00121467	0.00137801	0.00137229	0.00161107	0.00147114	0.00126943	0.00131181	0.00125947
ko00627	0.00552277	0.00577037	0.00558797	0.00548707	0.0051679	0.00482903	0.00537931	0.00504355	0.00427064	0.00542531	0.00516646	0.00581667	0.00541688	0.00556847	0.00532794	0.00541566	0.00552675	0.00532927	0.00536237	0.0047484	0.00539966	0.00533211	0.00532345	0.00497107	0.00520859	0.00537949	0.00523108	0.0036011	0.00432365	0.00333844	0.00420605	0.0035027	0.00320702	0.00353002	0.00360795	0.00329686	0.00321566	0.00261358	0.00337076	0.00434423	0.00384867	0.0030298	0.00348963	0.00339503	0.00444136	0.00376543	0.00349948	0.00327817	0.00337829
ko00630	0.0148835	0.0161775	0.0133199	0.0134563	0.0117615	0.0118986	0.0154442	0.0153636	0.0110942	0.0168917	0.0138964	0.0156894	0.017372	0.0163846	0.0158622	0.0164146	0.0162858	0.0169351	0.016536	0.0135348	0.0159186	0.016393	0.0169846	0.013902	0.0162092	0.0157981	0.0142613	0.00913049	0.0115171	0.00758817	0.00828972	0.0083027	0.00791534	0.00750263	0.00782612	0.0082454	0.00779612	0.010702	0.00729449	0.00958528	0.00999312	0.00794414	0.0084069	0.00883676	0.00973658	0.00865313	0.00802835	0.00776433	0.00715544
ko00633	0.00168999	0.00186	0.0015067	0.0016315	0.00121106	0.00127434	0.00180769	0.0018032	0.000902347	0.00201295	0.00169065	0.00191832	0.00214972	0.00203423	0.0019702	0.00194962	0.00205534	0.00218137	0.00197962	0.00155462	0.00187721	0.0019777	0.00207343	0.00171689	0.00190789	0.00179283	0.00164519	0.00170851	0.00183547	0.0017459	0.00133419	0.00190192	0.00182688	0.00151907	0.00151625	0.00187744	0.00204656	0.00308206	0.00158902	0.00168283	0.0019098	0.00206425	0.00176582	0.00190107	0.00188875	0.00188317	0.0015476	0.00190393	0.0016558
ko00640	0.00606464	0.00626682	0.00607328	0.00616903	0.00530141	0.00571199	0.00614254	0.00636521	0.00578085	0.00642197	0.00627298	0.00640997	0.00640465	0.00637996	0.0061132	0.00622033	0.00640919	0.00633865	0.00625567	0.00639229	0.00632506	0.0063743	0.0064176	0.00589396	0.00626579	0.0059562	0.00637055	0.00471871	0.00544876	0.00431965	0.00462971	0.00468705	0.00445483	0.00425038	0.00414633	0.00462914	0.00447498	0.00547775	0.00428038	0.00514046	0.00504366	0.00433813	0.00466183	0.00461894	0.00523914	0.00478363	0.00449263	0.00441938	0.00420018
ko00642	0.00111829	0.00108913	0.00123596	0.00114804	0.0010721	0.00109229	0.00093873	0.000924625	0.000993133	0.000888467	0.00104617	0.00104523	0.000838617	0.000942764	0.000924892	0.00089288	0.000949188	0.000861255	0.00087469	0.0010383	0.00093995	0.000903154	0.000854122	0.000985047	0.000876801	0.000887318	0.0010665	0.00104148	0.00118851	0.00105531	0.0012838	0.00109706	0.000993083	0.00112944	0.00108075	0.00105366	0.000973535	0.000946737	0.00110104	0.00122034	0.00102615	0.000932107	0.00105365	0.000984038	0.00116247	0.00110529	0.00112193	0.000983279	0.0010776
ko00643	0.00137163	0.00155231	0.00112569	0.00104127	0.000742951	0.000863343	0.00127298	0.0012576	0.000511846	0.0015025	0.0011552	0.00137764	0.00152459	0.0014393	0.00134975	0.00138518	0.00144416	0.00147884	0.00138982	0.00106419	0.00131785	0.00140437	0.00146354	0.00108372	0.00134055	0.00127044	0.00110995	0.000543576	0.00105563	0.000383927	0.000526871	0.000459375	0.000417365	0.000402455	0.0004193	0.000393435	0.000387662	0.00042876	0.000364422	0.000625606	0.000673469	0.000354949	0.000460047	0.000495909	0.000610672	0.00047906	0.00040691	0.00039991	0.000368808
ko00650	0.00978234	0.010189	0.00933275	0.00919166	0.00872328	0.00905162	0.00956583	0.00986158	0.00857937	0.00986381	0.00964496	0.00978858	0.0101708	0.0100094	0.00970989	0.00993706	0.00999538	0.010062	0.00997728	0.00969138	0.00987239	0.0100059	0.0101356	0.00903736	0.00997448	0.0096981	0.00945794	0.00759853	0.00811224	0.00699803	0.0073274	0.007004	0.0070538	0.00700391	0.0068708	0.00724086	0.00706523	0.00675424	0.00697464	0.00763432	0.00785961	0.00674392	0.00723926	0.00734158	0.00743615	0.00738943	0.00691887	0.00716022	0.0071031
ko00660	0.00185267	0.00195652	0.00175085	0.00171939	0.00162094	0.00158285	0.00183539	0.00174943	0.00141713	0.00197745	0.00167417	0.00186684	0.00193209	0.00188495	0.00187674	0.00185394	0.00191088	0.00191742	0.00186855	0.00163957	0.00182889	0.00185948	0.00190335	0.00174829	0.00183055	0.00181106	0.0016701	0.00184225	0.00166383	0.00185318	0.00157522	0.0020041	0.00199398	0.00173205	0.00145099	0.00172398	0.00220449	0.00201208	0.00169056	0.00177612	0.00189751	0.00196558	0.00185397	0.00202864	0.00172898	0.00184343	0.0016529	0.00206622	0.0017909
ko00670	0.00454556	0.00451711	0.00462103	0.00462093	0.00472008	0.00456459	0.00465286	0.00476368	0.00473678	0.00471316	0.00470387	0.00479298	0.00473398	0.00470924	0.00480197	0.00467161	0.00460928	0.00472933	0.00469542	0.00481807	0.00470121	0.00473195	0.00476297	0.00481742	0.00471789	0.00464785	0.00455664	0.00548745	0.00497441	0.00580085	0.0050402	0.00554909	0.00573295	0.00560658	0.00561595	0.00536183	0.00613076	0.00460375	0.00567244	0.00529164	0.00549164	0.00608961	0.00563423	0.00578165	0.00496561	0.00560158	0.00513419	0.00609835	0.00582938
ko00680	0.0128658	0.0133949	0.0123818	0.0124375	0.0127853	0.0122603	0.0137326	0.013457	0.0116682	0.0147217	0.012977	0.0138204	0.0148031	0.0141131	0.0140789	0.0143021	0.0136448	0.0146227	0.0144031	0.0123152	0.0140047	0.0140874	0.014558	0.0129709	0.0142114	0.0142518	0.0128216	0.0135611	0.0126303	0.0147736	0.0122371	0.013256	0.0151228	0.013761	0.0161673	0.0142039	0.0166837	0.0133111	0.0136336	0.0126484	0.0143305	0.01581	0.013994	0.01546	0.0118085	0.0138102	0.011861	0.0165036	0.015918
ko00710	0.00410419	0.00408101	0.00400836	0.00395206	0.00379522	0.00395463	0.00387076	0.0040469	0.003883	0.00425171	0.00387239	0.00393502	0.00405117	0.00398264	0.00409189	0.00397602	0.00395979	0.00404572	0.00401796	0.00411431	0.00396667	0.00401969	0.00408129	0.00402157	0.00403859	0.00395942	0.00398321	0.00436622	0.00393017	0.0044335	0.00458794	0.00451569	0.00442243	0.00464471	0.00448187	0.00443757	0.00437831	0.00409105	0.00453127	0.00422979	0.00419276	0.00439289	0.00431464	0.0043036	0.00403814	0.00427842	0.00433122	0.00433094	0.00448299
ko00720	0.00841668	0.0086634	0.00835271	0.00869982	0.0081676	0.00839513	0.00909939	0.00918095	0.00791681	0.00973759	0.00899673	0.0094649	0.00957476	0.00943905	0.00923516	0.00922051	0.00945418	0.00941082	0.00923541	0.00880239	0.00917578	0.00935324	0.00944661	0.00892077	0.00917762	0.00890424	0.00888357	0.00959079	0.00881874	0.00928894	0.00816119	0.00869663	0.00899078	0.00852468	0.00904824	0.00879384	0.00973929	0.00825845	0.00857668	0.00887228	0.00964778	0.0100289	0.00918305	0.00967458	0.00903927	0.00960123	0.0084765	0.0100631	0.00905318
ko00730	0.00533431	0.00513274	0.0057061	0.00591412	0.00634149	0.00632537	0.00573076	0.00608157	0.00724291	0.00581509	0.00604677	0.00553805	0.00560065	0.00559845	0.00572476	0.00571955	0.00549987	0.00563406	0.00574957	0.00635595	0.00583744	0.00579029	0.0057432	0.00599562	0.00588371	0.00585424	0.00588827	0.00743826	0.00632169	0.00789183	0.0071103	0.00680992	0.00762121	0.00763742	0.00891285	0.00752441	0.00768127	0.00635262	0.00755214	0.0064321	0.0071469	0.00832895	0.00730135	0.0076447	0.00684379	0.00736295	0.0074747	0.00799072	0.00802779
ko00740	0.00346277	0.00338455	0.0036705	0.00384486	0.00383512	0.00389134	0.00365969	0.00378185	0.0042877	0.0036939	0.00383177	0.00364075	0.00350075	0.00355487	0.00351859	0.00354878	0.00353925	0.00351868	0.00355571	0.00392305	0.00365027	0.00361905	0.00354813	0.00383517	0.00363013	0.00357745	0.00387416	0.00384841	0.00373788	0.00360311	0.00349661	0.00345748	0.00367501	0.00356865	0.0038377	0.00355903	0.00344019	0.00386097	0.00366303	0.00376371	0.00371339	0.00381112	0.00376751	0.00367818	0.00381099	0.00374739	0.00357609	0.00352698	0.00345042
ko00750	0.00328442	0.0032618	0.00328904	0.00339736	0.00346206	0.00342857	0.00322555	0.00344741	0.00384181	0.00325383	0.0034948	0.00312581	0.00316454	0.00318985	0.0031365	0.00321993	0.0032047	0.00323648	0.00322809	0.0036089	0.00328033	0.00328003	0.00322942	0.00333105	0.00330348	0.00322718	0.00341727	0.00332532	0.00317577	0.00294011	0.00285195	0.00309501	0.00311642	0.0028887	0.00266499	0.00322504	0.00302225	0.00359829	0.0029058	0.00313447	0.00319588	0.00302387	0.00326542	0.00314255	0.00296008	0.00305713	0.00351903	0.00304027	0.00276898
ko00760	0.00767634	0.00750117	0.00808824	0.00796925	0.0079955	0.00825625	0.00754386	0.0081975	0.0096014	0.007677	0.00820588	0.00752587	0.00738379	0.00746594	0.0073941	0.00745745	0.00742703	0.00736035	0.00753651	0.00887702	0.00776717	0.00766916	0.00762546	0.00785464	0.00778872	0.00743049	0.00817393	0.0075227	0.00708698	0.00766488	0.00758199	0.00779814	0.00790203	0.0076937	0.00770154	0.00760732	0.00790098	0.00747358	0.00774691	0.007644	0.00767879	0.00774626	0.00777238	0.007758	0.0075716	0.00747905	0.00769727	0.00779336	0.00776074
ko00770	0.0063501	0.00623479	0.00654861	0.00673498	0.00707162	0.00665206	0.00659548	0.00652403	0.00711966	0.0066033	0.00662247	0.00649314	0.00630466	0.00640402	0.00652169	0.00643693	0.00639392	0.00640506	0.00644417	0.00669242	0.00651688	0.00644909	0.0063801	0.00672031	0.00646541	0.00654447	0.00644801	0.00709271	0.00649816	0.00698458	0.00723148	0.00684567	0.00669307	0.00712316	0.00725684	0.00691982	0.00650867	0.00665214	0.00684785	0.00691821	0.00684292	0.00698948	0.00676736	0.00683328	0.00711986	0.00698487	0.00733464	0.00667784	0.00679726
ko00780	0.00421146	0.00376356	0.00501799	0.00508732	0.00525107	0.00544459	0.00435822	0.00436364	0.00636557	0.00362065	0.00461287	0.00393168	0.00315367	0.00356159	0.00348008	0.00362036	0.00377495	0.00328268	0.00359451	0.00476983	0.00402381	0.00374005	0.00342844	0.00449982	0.00373207	0.00399742	0.00476927	0.0051375	0.00575603	0.00472471	0.00423956	0.0046847	0.00452573	0.00422322	0.00400228	0.00441927	0.00452399	0.00492092	0.00472479	0.00520474	0.00485624	0.00512651	0.00507581	0.00466775	0.00536332	0.00532134	0.00492486	0.004798	0.00416924
ko00785	0.00119444	0.00107516	0.00135731	0.00144513	0.00162319	0.00155244	0.0013964	0.00136125	0.00186238	0.00145788	0.00138426	0.00125743	0.00116426	0.00119418	0.00124859	0.00125983	0.00119964	0.0011792	0.00125692	0.00145599	0.00130855	0.0012391	0.00120789	0.00147172	0.00129595	0.0013735	0.00150225	0.00133201	0.00124954	0.00130927	0.00149105	0.0015537	0.0012862	0.00138598	0.00104765	0.00136933	0.00133679	0.0012756	0.00136348	0.00153156	0.00127875	0.00121014	0.00141735	0.00129694	0.00128141	0.00138603	0.0014691	0.00130325	0.00130219
ko00790	0.0048795	0.00433274	0.00563454	0.00584553	0.0069083	0.00637258	0.00522843	0.00518123	0.00744647	0.00458771	0.00542506	0.00475827	0.00417927	0.00447425	0.00463009	0.00472928	0.00450267	0.00436775	0.00466939	0.00557034	0.00495805	0.0046286	0.00438712	0.00552481	0.00480419	0.00520286	0.00564367	0.0058563	0.00576785	0.00584461	0.00578719	0.00581302	0.00569822	0.00580527	0.00525486	0.00553122	0.00551179	0.00581724	0.00602183	0.00612149	0.00562828	0.00596781	0.00587848	0.00555401	0.00608401	0.00601811	0.00588538	0.00561012	0.00546308
ko00791	0.00138903	0.00151511	0.00121814	0.00123555	0.001036	0.00106863	0.00142579	0.00152492	0.00104327	0.00159184	0.0013482	0.00153859	0.00172794	0.00162011	0.00158553	0.00159185	0.00157476	0.00165537	0.00161509	0.00139782	0.00154055	0.00162555	0.00169666	0.00134039	0.00159529	0.00147352	0.00132323	0.000974747	0.0012406	0.00100563	0.000963189	0.000816174	0.000947374	0.00100486	0.00133124	0.000958114	0.000932156	0.000871153	0.000917549	0.00101743	0.00109229	0.0010441	0.000917839	0.00102776	0.0010793	0.00100309	0.000823816	0.000957338	0.00104344
ko00830	0.000565231	0.000566203	0.000637233	0.000634452	0.000683682	0.00060929	0.000556974	0.000657955	0.000860909	0.000503285	0.000583298	0.000536302	0.000524945	0.00053171	0.000528265	0.000566162	0.000517078	0.000518679	0.000568754	0.000663366	0.000592531	0.00058039	0.000565512	0.000588379	0.000589115	0.000605602	0.000611624	0.000339081	0.000540951	0.000310586	0.000387265	0.000393106	0.00031345	0.000340511	0.000304201	0.000327974	0.000307579	0.000317812	0.000319482	0.000448055	0.00038513	0.000277142	0.000332509	0.000328273	0.000410527	0.000346546	0.000354016	0.000299619	0.000307414
ko00860	0.021241	0.023028	0.0197461	0.0206269	0.0185487	0.0181611	0.0230092	0.0241713	0.0175305	0.0269579	0.0216765	0.024809	0.0272207	0.0252917	0.0248986	0.0253468	0.0243414	0.0263006	0.025634	0.0213937	0.0247814	0.0255588	0.0266355	0.0213873	0.0253409	0.0242872	0.0215229	0.0183761	0.0185622	0.0183287	0.0146201	0.0166693	0.0184562	0.0146663	0.0152031	0.0163988	0.0203399	0.0163817	0.0180199	0.0191738	0.0213481	0.0221318	0.0194208	0.0193756	0.0191138	0.0209631	0.0155242	0.0207572	0.0170557
ko00900	0.00666659	0.00629737	0.00754404	0.0076384	0.00776316	0.00771938	0.00720433	0.00721673	0.00791089	0.00756811	0.00722761	0.00758052	0.00703846	0.00717942	0.00738893	0.00707818	0.00702029	0.00698706	0.00707368	0.00747517	0.00722522	0.00710565	0.00706663	0.00761681	0.00711608	0.00717522	0.00751448	0.00932408	0.00765498	0.00973415	0.00982113	0.00931246	0.0094369	0.00976282	0.0099207	0.00910072	0.00949633	0.00755357	0.00977585	0.00906928	0.00890961	0.00994197	0.0093239	0.009339	0.00900635	0.00944984	0.00913711	0.00971836	0.00968022
ko00901	5.37198e-05	6.14462e-05	4.42351e-05	3.0713e-05	1.56149e-05	2.35568e-05	2.70976e-05	3.10914e-05	1.94792e-05	3.34097e-05	2.46162e-05	3.34005e-05	3.33994e-05	3.32127e-05	2.95178e-05	3.23206e-05	3.21046e-05	3.17712e-05	3.11524e-05	2.85072e-05	3.18771e-05	3.33821e-05	3.32452e-05	2.48191e-05	3.02758e-05	2.77276e-05	2.95943e-05	9.81866e-06	4.66623e-05	5.37612e-06	1.30461e-05	9.53119e-06	6.81176e-06	6.17472e-06	7.96e-06	5.28393e-06	6.17269e-06	1.16755e-05	5.98892e-06	2.83163e-05	1.12866e-05	4.4802e-06	1.07896e-05	9.15981e-06	1.78711e-05	8.54279e-06	1.0558e-05	5.74986e-06	5.36867e-06
ko00902	4.62262e-05	4.71858e-05	0.000103402	0.000107925	3.93778e-05	3.45753e-05	4.25383e-05	3.91267e-05	2.00467e-05	4.95147e-05	5.43707e-05	0.000101195	4.00555e-05	6.25134e-05	4.47455e-05	3.99246e-05	4.63958e-05	3.73089e-05	4.10576e-05	4.18183e-05	5.94141e-05	4.69957e-05	4.13029e-05	3.50106e-05	3.50224e-05	3.69221e-05	7.37098e-05	2.14545e-05	3.3842e-05	9.04488e-06	5.43211e-05	1.6509e-05	9.62056e-06	1.37602e-05	5.18128e-05	1.21904e-05	1.20989e-05	5.177e-06	1.02661e-05	6.85002e-05	2.08656e-05	1.00634e-05	1.71639e-05	1.07846e-05	8.75614e-05	2.80729e-05	8.94832e-06	9.39746e-06	1.23706e-05
ko00903	0.00257235	0.00263831	0.00290131	0.00287015	0.00258438	0.00236404	0.0024067	0.00238459	0.00229157	0.00235755	0.00254793	0.00280401	0.00232608	0.00252595	0.0023842	0.00238786	0.00243537	0.00231136	0.00235946	0.00243216	0.00250902	0.00241817	0.00234407	0.00238182	0.00232105	0.00233421	0.00260396	0.00188853	0.00244811	0.00175566	0.00227901	0.00188259	0.00168112	0.00189238	0.00207987	0.00181547	0.00164862	0.00163742	0.00179381	0.00241545	0.00194215	0.00159462	0.00186704	0.00176226	0.00245405	0.00199073	0.0018807	0.00165667	0.00178928
ko00906	0.00170373	0.00177368	0.00170288	0.00185132	0.00250778	0.00174053	0.00245593	0.0021042	0.00209363	0.00225822	0.00185066	0.00206759	0.00231081	0.00212761	0.00220518	0.0023688	0.00198629	0.0022383	0.00235543	0.00161389	0.00229085	0.00220458	0.00228516	0.00202516	0.00229723	0.00255377	0.00184004	0.000668973	0.00135174	0.000636213	0.00103527	0.000775149	0.000605457	0.000751775	0.000779945	0.000616365	0.00051563	0.000281556	0.000713927	0.00105824	0.00091042	0.000569013	0.000676376	0.0006735	0.000856916	0.000748023	0.00068703	0.000548684	0.00065458
ko00908	0.000574987	0.000493752	0.000668296	0.00066044	0.000798105	0.000776836	0.000567396	0.000634725	0.000879769	0.000541618	0.000708812	0.00057423	0.00051555	0.000546025	0.00056995	0.000554062	0.000521326	0.000534934	0.000550739	0.000763396	0.000584877	0.00055879	0.000538643	0.000671926	0.000590006	0.000586231	0.000677549	0.00089285	0.000669777	0.000929001	0.000840239	0.00085464	0.000872716	0.000933303	0.000918952	0.000864312	0.000891855	0.000622328	0.000944708	0.000842731	0.000851611	0.000971139	0.000909546	0.000890285	0.000773818	0.000906864	0.000842106	0.000916395	0.00090149
ko00909	0.000323742	0.000160964	0.000537361	0.000569644	0.00118565	0.000926092	0.000589253	0.000298624	0.00127359	0.000121916	0.000382717	0.000139395	0.000104756	0.000143851	0.000178446	0.000399452	0.000143147	0.000159687	0.000358945	0.000219291	0.000379146	0.00021387	0.00015432	0.000423022	0.000350096	0.000751378	0.000513511	8.4066e-05	0.000118906	5.01093e-05	0.000151859	7.71411e-05	4.97834e-05	6.96048e-05	0.000112389	5.42563e-05	4.40468e-05	2.69722e-05	5.02731e-05	0.000181194	7.61011e-05	4.52612e-05	6.24289e-05	6.0996e-05	0.000125627	9.33864e-05	6.64247e-05	4.87201e-05	5.89859e-05
ko00910	0.0197253	0.0204961	0.0187978	0.0194576	0.0174075	0.0185751	0.0203844	0.0209963	0.0180845	0.0213786	0.0200817	0.020449	0.0218974	0.0211308	0.020236	0.0212324	0.0210378	0.0217751	0.0213589	0.0195066	0.0210104	0.0213754	0.0217259	0.0193313	0.0212168	0.0207355	0.0201248	0.016071	0.0180645	0.0140274	0.0129337	0.0136773	0.0147993	0.0128168	0.0140148	0.0155392	0.0144209	0.0207241	0.0137537	0.0155353	0.0168465	0.0153284	0.0154664	0.0154679	0.0164864	0.0157378	0.0143335	0.0147571	0.0134407
ko00920	0.00452674	0.0044353	0.00463685	0.00496893	0.00485689	0.00489133	0.00495886	0.00464561	0.0050482	0.00436541	0.00449104	0.00455237	0.00450499	0.00456135	0.00445227	0.00468684	0.00473405	0.00452178	0.00467763	0.00435727	0.00469328	0.00461268	0.00457367	0.00475835	0.00461092	0.00483626	0.0047595	0.0041562	0.00487824	0.0035916	0.00375	0.0038932	0.00389293	0.00355757	0.00329811	0.00385559	0.00349992	0.00513408	0.00369656	0.0042585	0.00388134	0.00364647	0.00409223	0.00378761	0.00422292	0.00401566	0.00410396	0.0035046	0.00332657
ko00930	0.00140984	0.00148173	0.00157247	0.00167116	0.00159863	0.00140472	0.00158297	0.00147108	0.00142962	0.00156327	0.00146851	0.00170293	0.00152862	0.00159265	0.00144658	0.00158284	0.00152826	0.00146865	0.00154121	0.00128785	0.00159086	0.00153294	0.00150508	0.00142398	0.00148747	0.00160409	0.00159867	0.00069082	0.00115995	0.000504854	0.000808149	0.000589866	0.000509284	0.000556198	0.000771492	0.00057801	0.000478213	0.000546692	0.000498562	0.00104036	0.000769445	0.000461571	0.000670586	0.000615213	0.00111434	0.000693122	0.000632333	0.000501087	0.000495107
ko00940	0.000795442	0.000781309	0.000803524	0.000712894	0.000675722	0.000690433	0.000712462	0.000668916	0.00051955	0.000738859	0.000721488	0.000758634	0.000699162	0.000738369	0.000717302	0.0006946	0.000755187	0.000691049	0.000685178	0.000631799	0.000677198	0.000693847	0.000684012	0.000780783	0.000660868	0.000686909	0.000683303	0.00108421	0.00102874	0.000949591	0.00101751	0.000911667	0.000887157	0.000898587	0.00094255	0.00109212	0.00080262	0.000687409	0.00110977	0.00104943	0.000916559	0.00106052	0.00130732	0.00096997	0.000820382	0.00113266	0.00117211	0.000926483	0.000834739
ko00941	1.14428e-05	6.08425e-06	2.26573e-05	1.91002e-05	2.15099e-05	2.33382e-05	5.954e-06	1.49431e-05	3.42902e-05	3.85937e-06	1.82498e-05	1.07126e-05	1.26189e-06	5.8494e-06	8.37206e-06	4.27539e-06	5.05525e-06	1.72218e-06	4.65329e-06	2.63217e-05	8.56956e-06	7.33661e-06	4.65553e-06	1.62366e-05	7.5733e-06	5.29585e-06	1.66279e-05	3.61817e-05	2.50987e-05	4.4449e-05	4.62443e-05	3.57722e-05	3.70459e-05	4.54464e-05	4.81952e-05	4.13011e-05	3.81513e-05	1.36385e-05	4.64665e-05	3.4279e-05	3.38661e-05	4.23041e-05	4.00945e-05	3.68337e-05	3.35038e-05	4.28437e-05	3.63342e-05	4.14916e-05	4.61497e-05
ko00943	1.06903e-05	1.01058e-05	1.29702e-05	9.16259e-06	3.32942e-06	5.43587e-06	3.08311e-06	3.81888e-06	1.29179e-06	6.10016e-06	3.35925e-06	8.8624e-06	8.38585e-07	4.83111e-06	4.94481e-06	2.09915e-06	6.57844e-06	1.2822e-06	2.74411e-06	5.87043e-06	3.39839e-06	3.28244e-06	1.72144e-06	6.6314e-06	1.43458e-06	2.24321e-06	6.82938e-06	1.38611e-05	1.33315e-05	1.49102e-05	4.03615e-05	2.2647e-05	1.16706e-05	1.98409e-05	2.01388e-05	1.4394e-05	1.07721e-05	6.03836e-06	1.57957e-05	2.21333e-05	1.06993e-05	1.15213e-05	1.30343e-05	1.14186e-05	1.58762e-05	1.54124e-05	1.99026e-05	1.10778e-05	1.51931e-05
ko00944	1.03669e-05	6.05937e-06	1.36474e-05	1.21917e-05	1.62661e-05	1.37144e-05	7.90025e-06	6.8592e-06	1.107e-05	5.33687e-06	8.71474e-06	8.10409e-06	4.2174e-06	6.5728e-06	8.90453e-06	6.05026e-06	7.26279e-06	4.43657e-06	5.51406e-06	7.93991e-06	6.00657e-06	5.57906e-06	4.39092e-06	1.42233e-05	5.05479e-06	7.70707e-06	9.348e-06	5.98408e-05	3.56183e-05	4.90152e-05	3.54292e-05	3.52169e-05	4.19683e-05	3.8836e-05	3.55129e-05	6.04249e-05	3.48247e-05	2.13698e-05	6.53355e-05	5.08831e-05	3.97719e-05	6.14626e-05	7.83303e-05	4.78376e-05	2.2713e-05	6.66092e-05	5.82548e-05	4.81447e-05	3.5419e-05
ko00945	0.000292541	0.000313207	0.000378475	0.000380355	0.000259272	0.000224107	0.00027862	0.000267972	0.000199642	0.000283843	0.000288318	0.000396475	0.000287078	0.000325737	0.000296829	0.000282103	0.000298216	0.00027464	0.000281301	0.000262379	0.00030951	0.00029173	0.000284557	0.000264409	0.000265022	0.000265574	0.000313166	0.000168631	0.000213911	0.000153332	0.000271509	0.000181571	0.00014117	0.000183215	0.000228993	0.000156977	0.000136812	0.000112273	0.000159713	0.000284817	0.000184255	0.000128162	0.000166033	0.00014952	0.000329159	0.000194631	0.00017605	0.000132238	0.000160265
ko00950	0.000308279	0.000317951	0.000280932	0.000256561	0.000255962	0.000279262	0.000277868	0.000294062	0.000252247	0.000286399	0.000298757	0.000279745	0.000303588	0.000293198	0.000287007	0.000295105	0.000287518	0.000304594	0.000294934	0.000295482	0.000288673	0.000295317	0.000300121	0.00027311	0.000299226	0.000285412	0.000281686	0.000271565	0.000279271	0.000262899	0.000240724	0.000253833	0.000259302	0.000247786	0.000239067	0.000253475	0.000267783	0.000236156	0.000260985	0.000253687	0.000288377	0.000276653	0.000265931	0.000268487	0.0002559	0.000271308	0.000259016	0.00027363	0.000255809
ko00960	0.00147973	0.0015365	0.00156436	0.0014911	0.00126021	0.00130006	0.00126682	0.00125066	0.0010285	0.00134319	0.00138333	0.00149009	0.00129383	0.00138188	0.0012843	0.00129234	0.00135005	0.00129957	0.00128206	0.00128235	0.00134331	0.00130212	0.00128538	0.00118428	0.00126237	0.00124402	0.00138442	0.00112891	0.00109548	0.00101665	0.00112659	0.00101388	0.000985813	0.0009896	0.00106377	0.00102849	0.00103604	0.000870165	0.000982289	0.00125502	0.0011559	0.000999516	0.00104454	0.00104167	0.00139079	0.00114606	0.00101495	0.00105875	0.00102134
ko00965	2.28815e-05	2.5494e-05	2.32517e-05	2.08845e-05	1.17293e-05	1.47371e-05	1.51642e-05	1.95711e-05	1.42256e-05	1.9405e-05	1.60316e-05	2.00155e-05	1.82594e-05	1.87235e-05	1.71052e-05	1.74224e-05	1.77359e-05	1.74422e-05	1.80883e-05	1.92063e-05	1.88796e-05	1.90035e-05	1.93053e-05	1.53966e-05	1.78139e-05	1.60517e-05	1.93361e-05	7.98277e-06	2.27944e-05	5.01465e-06	9.82037e-06	8.24825e-06	5.84581e-06	6.17982e-06	7.3795e-06	5.37825e-06	5.39806e-06	8.11088e-06	5.55206e-06	1.32704e-05	8.0308e-06	4.39185e-06	7.15987e-06	6.34373e-06	1.30147e-05	7.7714e-06	6.711e-06	5.1777e-06	5.55352e-06
ko00970	0.024752	0.0226903	0.0275573	0.027704	0.02984	0.0301119	0.0251731	0.0275802	0.0335506	0.0257408	0.027938	0.0258248	0.024105	0.0247808	0.0259999	0.0247709	0.0244733	0.0243153	0.0249175	0.0305633	0.025696	0.025414	0.0249676	0.028005	0.0258838	0.0255005	0.0280519	0.0337868	0.0296694	0.0367482	0.0351934	0.0343551	0.035089	0.0375653	0.0386176	0.033744	0.0355432	0.0273518	0.036396	0.0327141	0.0333232	0.0368344	0.0336773	0.034432	0.0327011	0.034525	0.0331976	0.0358089	0.0371582
ko00980	0.00133468	0.0014924	0.00114475	0.00107186	0.000781968	0.00087308	0.00114614	0.00111859	0.000636504	0.00120235	0.00102659	0.00122017	0.00131786	0.00127615	0.0012111	0.00122948	0.0012975	0.0012796	0.00123371	0.00100484	0.00118756	0.00124575	0.00127536	0.00100563	0.00119326	0.00113489	0.00106638	0.000604507	0.000888753	0.000445736	0.000601608	0.000562035	0.000491291	0.000505369	0.000465848	0.000522124	0.000457146	0.00063511	0.000449503	0.000744945	0.000639876	0.000383044	0.000531992	0.000530211	0.000732735	0.000526228	0.000567126	0.000430626	0.000439875
ko00982	0.00160563	0.00181772	0.0013071	0.00122682	0.000937163	0.00101332	0.00144727	0.00145911	0.000754912	0.00155828	0.00130149	0.00153697	0.0017633	0.00164529	0.00158205	0.00161779	0.00163572	0.00169229	0.00162879	0.00126622	0.00152756	0.00162456	0.00169644	0.00125862	0.00158338	0.00150099	0.00129958	0.000615657	0.00100049	0.000456663	0.000606179	0.000583417	0.000506983	0.000517272	0.000465947	0.000531629	0.000471238	0.000639601	0.000460165	0.000753746	0.00074457	0.00039286	0.000546414	0.00057027	0.000728035	0.000533451	0.000583837	0.00044314	0.000452063
ko00983	0.00279286	0.00265217	0.00303159	0.00299072	0.00316921	0.00311453	0.00275915	0.0030649	0.00337298	0.0027639	0.00321412	0.00298862	0.00280917	0.00286576	0.002963	0.00282328	0.00275758	0.00282796	0.00284341	0.0033734	0.00289808	0.00289217	0.00286968	0.00307875	0.0029309	0.00282862	0.00301371	0.00366718	0.00313755	0.00391771	0.00374766	0.00362754	0.00369761	0.00393561	0.00412475	0.00370959	0.00378791	0.00279146	0.0038519	0.00342634	0.00364823	0.00392563	0.00360055	0.00371246	0.00345811	0.00370592	0.00360865	0.0038751	0.00397563
ko00984	0.00071438	0.000738733	0.00115276	0.00120448	0.000623058	0.000576475	0.000748692	0.00064579	0.000411564	0.000773573	0.000769541	0.00120727	0.000690213	0.000883057	0.000691683	0.000680274	0.000791546	0.000645877	0.000682321	0.000603696	0.000841394	0.000741169	0.000684704	0.000637104	0.000609977	0.000629234	0.000920196	0.000412812	0.000691288	0.000292105	0.000644609	0.000362889	0.000297959	0.000344497	0.000634653	0.000335647	0.000334591	0.000256724	0.000267916	0.00086125	0.000421302	0.000253009	0.000366023	0.000318209	0.00101972	0.000481732	0.000273557	0.000322212	0.000343356
ko01040	0.00259047	0.00255478	0.00265895	0.00277858	0.00293792	0.00278266	0.00255494	0.00253299	0.00311112	0.0022784	0.00259711	0.00238202	0.00223253	0.00234893	0.00220667	0.00243694	0.0023972	0.00226976	0.00239104	0.00251026	0.00248459	0.00239378	0.00229567	0.00247791	0.00239697	0.00254294	0.00273649	0.00162857	0.00242817	0.00129184	0.00164466	0.00156709	0.00138634	0.00134948	0.00134715	0.00142932	0.0012678	0.00191032	0.00131475	0.00197439	0.00165792	0.00122314	0.00154296	0.00142685	0.00197783	0.00152806	0.0015688	0.00125675	0.00120414
ko01051	0.00120264	0.00108059	0.00208912	0.00214889	0.00191626	0.00153331	0.00132731	0.00128899	0.00171724	0.00127976	0.00169754	0.00190231	0.00106211	0.00139553	0.00122884	0.00119068	0.00116219	0.00108677	0.00120889	0.00151356	0.00149517	0.00125052	0.00112151	0.00137129	0.00118714	0.00125388	0.00173807	0.0011919	0.00117995	0.00111756	0.00171078	0.00123862	0.00110615	0.00120566	0.00160994	0.0011746	0.0011139	0.00109981	0.00112485	0.0016534	0.0012326	0.00108663	0.00115599	0.00108839	0.00204254	0.0013064	0.00114995	0.00108113	0.00115685
ko01053	0.00143961	0.00133617	0.00243916	0.00307133	0.00209116	0.0021603	0.00188213	0.00177561	0.00233509	0.00165816	0.00232489	0.00247535	0.00141187	0.00195131	0.00160621	0.0015924	0.00190074	0.00146817	0.00156893	0.00212267	0.00197493	0.00175228	0.00149408	0.0020487	0.00151476	0.00144535	0.00249192	0.002018	0.00238919	0.00181929	0.00286534	0.00215273	0.00207514	0.00223598	0.00364078	0.00252469	0.0018566	0.00336743	0.0016481	0.00252225	0.00175077	0.00162392	0.00193619	0.00204499	0.00294421	0.00175824	0.00208164	0.00162926	0.0021664
ko01054	0.00177519	0.00130522	0.0033156	0.00400042	0.0034744	0.00357301	0.0020642	0.00251167	0.00494446	0.00147234	0.00302883	0.00262448	0.00108009	0.00191176	0.00158452	0.0016489	0.00204466	0.00111121	0.00156211	0.00363597	0.0022693	0.00190781	0.00140024	0.00245564	0.00174156	0.00156607	0.00342786	0.00215196	0.00396208	0.00207469	0.00394124	0.00243611	0.00184742	0.00240185	0.00296397	0.0021319	0.00183107	0.00175371	0.00202167	0.0035771	0.00196645	0.00163484	0.00217158	0.00208478	0.00387467	0.00243616	0.00280771	0.00188976	0.00233234
ko01055	0.000426825	0.000406206	0.000464457	0.000378228	0.000468379	0.000442437	0.000379125	0.000354106	0.000478264	0.0003261	0.000363095	0.000318031	0.000289869	0.000308437	0.000307717	0.000325535	0.000312593	0.000304004	0.000326436	0.000361995	0.000349869	0.00032122	0.000306043	0.000375916	0.000335136	0.000364887	0.000370887	0.000475889	0.000432706	0.000405664	0.000345321	0.000368191	0.000382793	0.00035791	0.000307657	0.000415501	0.000341527	0.000417977	0.000448412	0.000431566	0.000425093	0.000471439	0.000476932	0.000402215	0.000413334	0.000481577	0.000429585	0.000385048	0.000319191
ko01056	9.76892e-05	9.37202e-05	0.000110759	8.52839e-05	0.000116569	0.000108687	0.000115437	8.47024e-05	0.000107263	9.29572e-05	8.81611e-05	8.67373e-05	8.72382e-05	8.6716e-05	8.2311e-05	9.74561e-05	8.11549e-05	8.7977e-05	9.92884e-05	7.15443e-05	0.000100826	8.94549e-05	8.61265e-05	8.30685e-05	9.68078e-05	0.000115845	9.26136e-05	3.5335e-05	6.44352e-05	2.32903e-05	5.4602e-05	2.89831e-05	2.26866e-05	2.48835e-05	4.0388e-05	2.65197e-05	2.23516e-05	2.43586e-05	2.4899e-05	5.42898e-05	4.64103e-05	2.55422e-05	3.10704e-05	2.79383e-05	4.54723e-05	3.18382e-05	2.53152e-05	2.14698e-05	2.23996e-05
ko01057	0.000367125	0.000402799	0.00034498	0.000323289	0.00037103	0.000261389	0.000376181	0.000368892	0.000298855	0.000438967	0.000327001	0.000393873	0.000416166	0.000395583	0.000376411	0.0004052	0.00037308	0.000392723	0.000405685	0.000296306	0.00038974	0.00039505	0.000408051	0.000340467	0.000392889	0.000401796	0.000338446	9.41739e-05	0.000207753	5.44336e-05	0.000137938	7.23985e-05	6.55951e-05	7.14953e-05	0.000103637	5.71485e-05	5.09001e-05	5.49566e-05	5.87493e-05	0.00015729	0.00013223	4.70073e-05	8.09699e-05	8.22933e-05	0.000149083	8.79068e-05	6.35794e-05	5.05824e-05	5.48342e-05
ko02010	0.127142	0.141384	0.107315	0.099694	0.0819634	0.0856701	0.114617	0.116764	0.0663067	0.128687	0.1064	0.126708	0.140464	0.13168	0.133651	0.12797	0.128815	0.135975	0.12967	0.106672	0.121659	0.129287	0.135498	0.109117	0.126517	0.119081	0.103292	0.0963603	0.0924722	0.101745	0.106598	0.0990544	0.102364	0.107486	0.114493	0.101769	0.101543	0.0938096	0.099694	0.0932942	0.102249	0.0969301	0.0916979	0.100446	0.0959353	0.0937894	0.0936545	0.0981766	0.108206
ko02020	0.0694582	0.0692124	0.0656974	0.0677273	0.0665691	0.0709846	0.0716561	0.0665017	0.0656322	0.0659722	0.0669027	0.0643509	0.0685446	0.0679994	0.0657656	0.0695107	0.0720073	0.0688425	0.0688087	0.0634933	0.0679692	0.0679747	0.0677148	0.067094	0.0676976	0.0693192	0.0681758	0.063557	0.0767109	0.0597778	0.0557137	0.0622148	0.0629117	0.0560278	0.0517354	0.0642398	0.0645271	0.0835716	0.0582387	0.0644611	0.0636097	0.0582821	0.0645481	0.0646172	0.0610152	0.0628529	0.0650808	0.0646253	0.0608184
ko02030	0.0111108	0.0115836	0.00937846	0.00937576	0.00817195	0.00971296	0.0100494	0.00918787	0.0080773	0.00982228	0.00903749	0.00894579	0.0102443	0.00981751	0.00918389	0.0101876	0.0104966	0.0103397	0.0100229	0.00827494	0.00965122	0.00986439	0.00995992	0.00909603	0.00963076	0.00995702	0.00960855	0.00752494	0.0127225	0.00747767	0.0065276	0.00827052	0.00886003	0.00641901	0.00603708	0.00748137	0.00999336	0.0152988	0.00639064	0.00864276	0.00857256	0.00683988	0.00757086	0.0088883	0.00867888	0.0077048	0.00846882	0.00951716	0.00884431
ko02040	0.0115576	0.0115523	0.0102049	0.0106442	0.012726	0.0128866	0.0121494	0.0111475	0.0114471	0.0121323	0.0118482	0.0101061	0.012118	0.0114193	0.0109026	0.0125352	0.0117599	0.0129203	0.0123332	0.010064	0.0116926	0.0115792	0.011847	0.0108261	0.0121353	0.0130405	0.0116098	0.00760445	0.0104205	0.00750608	0.00698822	0.00949832	0.00965284	0.00638346	0.00563759	0.00779283	0.0112586	0.0170768	0.00604523	0.00761534	0.00945784	0.00714983	0.00746742	0.00944124	0.00863731	0.00733272	0.00850229	0.0101677	0.00905035
ko02060	0.00328142	0.00207403	0.00432911	0.00432466	0.00419838	0.00429564	0.00284147	0.00217652	0.00337207	0.00247413	0.00363473	0.00357898	0.0019843	0.00287917	0.00405748	0.00217575	0.00300522	0.00224863	0.00214828	0.00429523	0.00238713	0.00219596	0.00196387	0.00438679	0.00217102	0.0020867	0.00311685	0.00951059	0.00563593	0.0127997	0.0153778	0.0145146	0.0120795	0.014998	0.0134515	0.0127106	0.0122978	0.0104108	0.0132715	0.0101546	0.00872412	0.0109608	0.0102868	0.0109023	0.0115094	0.0103191	0.0129141	0.0109748	0.0136879
ko03008	0.00051804	0.000410992	0.000684726	0.000734682	0.000629857	0.000784732	0.000535119	0.000587546	0.000917744	0.000547698	0.000686411	0.000546463	0.000391057	0.00047833	0.00045794	0.000443389	0.000521762	0.000411985	0.000447345	0.000764961	0.000526127	0.00049107	0.000436469	0.000626459	0.000480486	0.000455943	0.000707451	0.000812262	0.000788833	0.000812204	0.00079385	0.000810007	0.000847723	0.000822877	0.000827576	0.000782423	0.000822764	0.000823513	0.00080628	0.000836348	0.000770047	0.000815776	0.000807394	0.00079244	0.000842033	0.000800135	0.000795012	0.000807203	0.000807362
ko03010	0.0145079	0.0130992	0.0164476	0.0167431	0.0189406	0.0183634	0.0151308	0.0164585	0.0214139	0.0149085	0.0167336	0.0151082	0.0138983	0.0143898	0.0152473	0.0145888	0.0141344	0.0141206	0.0146669	0.018421	0.0152275	0.0148749	0.0145568	0.0169178	0.0153115	0.0152602	0.0167438	0.0205196	0.0173607	0.0224521	0.0214647	0.0209213	0.021374	0.0229459	0.0235413	0.0205073	0.0216895	0.0163253	0.0222351	0.0198382	0.0200128	0.0225295	0.0205	0.0208907	0.0195826	0.0209311	0.0204959	0.0218903	0.0226652
ko03013	0.00110133	0.000789929	0.00136632	0.00144159	0.00175639	0.00194052	0.00124495	0.00105877	0.00189991	0.00088932	0.00130671	0.00104175	0.000748621	0.00094805	0.00102127	0.000917828	0.00114338	0.000768877	0.00088083	0.00138027	0.000964854	0.000899795	0.000776073	0.00150255	0.000927657	0.0010138	0.0013334	0.00220908	0.00175817	0.00252682	0.00253047	0.00241388	0.00240538	0.00254318	0.0023584	0.00230446	0.00238557	0.00173054	0.00260024	0.00227763	0.00206359	0.00236357	0.00249823	0.00225675	0.00247486	0.00242783	0.00276654	0.00246703	0.00258856
ko03015	5.155e-06	1.24326e-06	3.11884e-05	4.12489e-05	4.40886e-05	2.33241e-05	1.75267e-05	8.596e-06	3.56189e-05	5.1593e-06	2.08861e-05	2.72036e-05	1.70857e-06	1.21572e-05	6.86191e-06	1.09247e-05	3.79691e-06	2.63051e-06	8.59316e-06	8.42005e-06	1.68315e-05	6.67439e-06	3.44678e-06	1.84908e-05	5.57919e-06	1.79814e-05	2.65657e-05	1.555e-05	7.54982e-06	1.0749e-05	1.25286e-05	9.27391e-06	1.31065e-05	8.57145e-06	1.79537e-05	1.36568e-05	1.05526e-05	5.36224e-06	1.51488e-05	2.35804e-05	1.12557e-05	1.48124e-05	2.04128e-05	1.23971e-05	3.30623e-05	2.22388e-05	1.28452e-05	1.33882e-05	1.00822e-05
ko03018	0.0119211	0.0112053	0.0127064	0.0130932	0.0149821	0.013961	0.0129115	0.0131027	0.0157621	0.0119594	0.0132131	0.0122288	0.0119994	0.0120624	0.0124076	0.0125094	0.0119052	0.0121143	0.0124762	0.0134811	0.0126576	0.0124267	0.0122972	0.0136069	0.0127099	0.0130922	0.0131478	0.0141725	0.0141927	0.0143764	0.0137957	0.0139869	0.0139941	0.0143348	0.0143291	0.0139585	0.0139079	0.0126428	0.0148014	0.0139643	0.0138384	0.0147071	0.0144254	0.0140552	0.0130293	0.0143534	0.0138099	0.0141689	0.0141733
ko03020	0.00170263	0.00155248	0.00191512	0.00189881	0.0018879	0.00205253	0.00170004	0.00190102	0.0022984	0.00178048	0.00191006	0.00177058	0.0016629	0.00170069	0.00177933	0.00167966	0.00168558	0.00167847	0.00170854	0.00216958	0.00176992	0.00175372	0.00173228	0.00188794	0.00178645	0.00171754	0.0019298	0.00236842	0.00201238	0.00256831	0.00242063	0.00241215	0.00247223	0.00261403	0.00265317	0.0023275	0.00250211	0.002011	0.00254231	0.00230254	0.00232817	0.00261437	0.00236419	0.00241327	0.00225522	0.00241577	0.00228541	0.00250175	0.00256372
ko03022	4.18289e-05	1.8528e-05	0.000102427	0.000113904	7.32258e-05	0.000116387	8.72713e-05	2.91565e-05	7.18889e-05	7.04914e-05	7.15975e-05	0.000107581	2.53585e-05	6.59072e-05	5.97556e-05	3.56037e-05	7.42806e-05	1.6746e-05	2.7484e-05	4.94967e-05	6.08158e-05	4.42135e-05	2.2007e-05	7.69022e-05	1.94545e-05	1.89541e-05	6.54229e-05	0.000202976	0.000213481	0.000284042	0.000362644	0.000198096	0.00024583	0.000332055	0.000585658	0.000293735	0.000269581	2.90125e-05	0.000257271	0.000208222	0.000173188	0.000227866	0.000208808	0.000250463	0.000239974	0.000210606	0.000218266	0.000287019	0.000391085
ko03030	0.00476993	0.00434397	0.00532783	0.0054777	0.00611007	0.0058642	0.0049512	0.00524594	0.00653314	0.00494586	0.00539649	0.00507197	0.00457732	0.00477819	0.00507008	0.00476493	0.00471623	0.00462525	0.00476631	0.00582927	0.00491666	0.00483969	0.00473405	0.00562887	0.00491838	0.00490347	0.00543548	0.00702902	0.00595268	0.00769744	0.00743114	0.00722023	0.00730446	0.007893	0.00798487	0.00704845	0.00741862	0.00550833	0.00767139	0.00682828	0.00679858	0.00771249	0.00706138	0.00717758	0.00674314	0.0071967	0.0069917	0.00747138	0.00774216
ko03040	8.7775e-06	1.17122e-06	2.73198e-05	3.06322e-05	2.49399e-05	2.88386e-05	9.66488e-06	9.02793e-06	2.38337e-05	5.62147e-05	2.98182e-05	2.11827e-05	1.05619e-06	9.6698e-06	6.90805e-06	7.88067e-06	4.50387e-06	5.45264e-06	6.40657e-06	1.84345e-05	1.21541e-05	6.2716e-06	1.93341e-06	9.21055e-06	6.36463e-06	1.35269e-05	2.51182e-05	1.9235e-05	7.85695e-06	1.76142e-05	2.58564e-05	7.1875e-06	1.13141e-05	8.52261e-06	1.9831e-05	1.06477e-05	1.23046e-05	6.29068e-06	1.77322e-05	2.38266e-05	2.76405e-05	3.36938e-05	2.14011e-05	1.08318e-05	3.5625e-05	2.85013e-05	6.65348e-06	1.54736e-05	8.20823e-06
ko03050	7.42474e-05	5.55847e-05	0.000249925	0.000249789	0.000195275	0.000121289	9.63124e-05	6.10576e-05	0.000121103	0.000398923	0.000121725	0.000218771	4.6686e-05	0.000110472	7.98131e-05	7.12267e-05	7.13788e-05	4.43004e-05	7.29323e-05	7.2637e-05	0.000121196	8.05024e-05	5.16533e-05	0.000107658	6.09357e-05	8.89973e-05	0.000155904	6.81323e-05	6.87127e-05	4.69742e-05	0.000208786	5.71132e-05	4.54919e-05	5.28518e-05	0.000158862	5.07613e-05	6.06871e-05	6.8136e-05	4.24778e-05	0.000196173	6.58746e-05	5.68576e-05	8.43287e-05	4.85549e-05	0.00023068	8.79263e-05	3.76108e-05	5.40985e-05	5.79565e-05
ko03060	0.0050718	0.00455111	0.00587975	0.00597416	0.00661345	0.00652625	0.00544518	0.00564515	0.00760772	0.00507936	0.00577957	0.00524384	0.00476486	0.00494889	0.00518797	0.00507947	0.00490473	0.00485059	0.00509213	0.0062642	0.00533507	0.00512936	0.00497487	0.00587479	0.00529023	0.00541299	0.00601663	0.00672381	0.00601563	0.00706687	0.00679516	0.00681431	0.00679092	0.00705817	0.00671162	0.00660697	0.0068084	0.00588142	0.00717472	0.0067895	0.00654954	0.00711346	0.0068615	0.0066439	0.00644738	0.00692914	0.00676042	0.00691235	0.00687893
ko03070	0.0155929	0.0143718	0.0152149	0.0165088	0.0197234	0.020256	0.0161847	0.0141115	0.0217251	0.0120167	0.0159079	0.0116113	0.0118025	0.0126972	0.0118981	0.0139212	0.0143459	0.0127038	0.0134162	0.0146528	0.0139368	0.0131405	0.0121131	0.0154286	0.0136035	0.0152827	0.0170226	0.0141783	0.0150584	0.0117009	0.0106273	0.0129406	0.0135332	0.0112943	0.0104585	0.0130104	0.0127736	0.0215186	0.0113363	0.0134858	0.0133278	0.0120317	0.0136282	0.0131669	0.0144271	0.0125749	0.0137043	0.012247	0.0109677
ko03320	0.00157376	0.00155736	0.00175102	0.00187302	0.00178793	0.00179323	0.0017403	0.00186011	0.0020154	0.001813	0.00187532	0.00186838	0.00172785	0.00177919	0.00166621	0.00175731	0.00174676	0.00168848	0.00175308	0.00189425	0.00182251	0.00178319	0.00175534	0.00171328	0.00177324	0.00174982	0.00191953	0.00114313	0.00141683	0.000979514	0.00124138	0.00104002	0.00101545	0.000997724	0.00112326	0.00103746	0.000925763	0.00100001	0.00101972	0.00142099	0.00125352	0.000934846	0.00118049	0.00110163	0.00140961	0.00120033	0.00108105	0.000957319	0.000942872
ko03410	0.00556835	0.00526161	0.00609311	0.00612715	0.00618727	0.00615421	0.00547612	0.00563704	0.00660904	0.00546173	0.00590651	0.00567857	0.00507302	0.00537116	0.00544798	0.0052385	0.00542234	0.00512804	0.00526126	0.00622559	0.00545325	0.00536696	0.00522138	0.00584608	0.00535794	0.00529505	0.00595443	0.006588	0.00593884	0.00684158	0.00697266	0.00663267	0.00642787	0.00701282	0.00702518	0.0064653	0.00665781	0.00548243	0.00667271	0.00670714	0.00643821	0.00668852	0.00639441	0.00643717	0.00678597	0.0065725	0.00650072	0.00669031	0.00681535
ko03420	0.00851971	0.00748928	0.00999253	0.00999179	0.0116121	0.0112726	0.00908962	0.00901608	0.0128569	0.00838515	0.00959892	0.00872751	0.00741759	0.00799326	0.00839104	0.00816038	0.00798143	0.0075638	0.00813836	0.010043	0.00861569	0.00818751	0.0077975	0.0100138	0.00840238	0.00886921	0.00982546	0.0121698	0.0105635	0.0134663	0.0130429	0.0123486	0.0124748	0.0137481	0.0150219	0.0125447	0.0131756	0.0093075	0.0132694	0.0119974	0.0117634	0.0134799	0.0123512	0.012634	0.0118957	0.0127467	0.0116148	0.0133827	0.0139869
ko03430	0.00797724	0.00709403	0.0089288	0.00887762	0.0100933	0.0102378	0.00809167	0.00846293	0.0110914	0.00734855	0.00899182	0.00789422	0.00714584	0.00756403	0.00805103	0.007542	0.00762037	0.00730611	0.00753903	0.00972011	0.00787424	0.00767803	0.00742991	0.00922498	0.0078726	0.00780498	0.00877214	0.0128241	0.0105893	0.0143993	0.0132171	0.0131565	0.0136892	0.0145388	0.0151227	0.0133202	0.0141488	0.0102043	0.0143301	0.0119234	0.0123871	0.0144313	0.0131238	0.0134866	0.012056	0.0132968	0.0126934	0.0142624	0.0148205
ko03440	0.00913081	0.00800267	0.0107273	0.0109328	0.0110162	0.0117544	0.00900887	0.00971096	0.0123238	0.00907181	0.0104808	0.00956117	0.00821965	0.00893258	0.00921754	0.00855431	0.00905492	0.00836426	0.00852316	0.0112837	0.00906985	0.00886177	0.00846728	0.0106997	0.00887992	0.00860579	0.010832	0.0150848	0.0129656	0.0162987	0.0151022	0.0154918	0.0157944	0.0163412	0.0164772	0.0153516	0.0160535	0.0133199	0.0160778	0.0148394	0.0145268	0.016533	0.0154663	0.0154843	0.0146344	0.0154636	0.015384	0.0161341	0.0161916
ko03450	0.000739897	0.000815605	0.000709099	0.0005248	0.000420258	0.000517635	0.000379703	0.000518373	0.000727283	0.000357	0.000422825	0.000392399	0.000352479	0.000378374	0.000344368	0.000375439	0.000396592	0.000337871	0.000390775	0.000588591	0.000427977	0.000430311	0.000400314	0.000388312	0.000424944	0.000368254	0.000505003	0.000194579	0.000346445	0.000116155	0.000263057	0.000191254	0.000118548	0.000130338	0.000198648	9.03792e-05	0.000154519	8.7789e-05	9.63296e-05	0.000317273	0.000163704	0.000115608	0.000155969	0.00015764	0.000332589	0.000166863	0.000171589	0.000150375	0.000123565
ko03460	1.38632e-05	8.10122e-06	1.53255e-05	5.29276e-06	7.3426e-06	1.52769e-05	5.10144e-06	3.09732e-06	5.299e-06	4.20159e-06	3.96841e-06	4.82613e-06	3.36581e-06	3.8461e-06	4.8485e-06	3.764e-06	5.38268e-06	3.57778e-06	4.2471e-06	4.62259e-06	5.12876e-06	3.93717e-06	3.99778e-06	6.32581e-06	4.50745e-06	4.50129e-06	5.96544e-06	2.89444e-05	2.07581e-05	2.79878e-05	2.45934e-05	1.85941e-05	3.98565e-05	2.53869e-05	1.77656e-05	3.13203e-05	2.4582e-05	3.93479e-05	4.23247e-05	1.23316e-05	2.4169e-05	3.05171e-05	3.61317e-05	2.69634e-05	1.30834e-05	2.98709e-05	2.03045e-05	2.67239e-05	2.61805e-05
ko04011	0.000533461	0.000574041	0.000452322	0.000411743	0.000277511	0.000339885	0.000433114	0.000429475	0.000186433	0.000476425	0.000396071	0.000484659	0.000509094	0.00049572	0.000502823	0.000463682	0.000511922	0.000489312	0.0004683	0.000405928	0.000445965	0.000474922	0.000491124	0.000403864	0.000449413	0.000424411	0.000411002	0.000435364	0.000466644	0.000439131	0.000509432	0.0004455	0.000396374	0.000460616	0.000412219	0.000407838	0.000404917	0.000289862	0.00044172	0.000451532	0.000433051	0.00039846	0.000419334	0.000412164	0.00042827	0.00045124	0.000447061	0.000412753	0.000435963
ko04020	1.89557e-05	5.33971e-06	3.98477e-05	2.04109e-05	5.68635e-05	4.95998e-05	1.4386e-05	7.02966e-06	4.45607e-05	1.95032e-06	1.30857e-05	3.552e-06	9.08112e-07	2.80771e-06	3.88938e-06	1.19186e-05	3.67392e-06	3.0648e-06	1.3341e-05	8.87144e-06	1.66173e-05	6.59836e-06	2.315e-06	1.60685e-05	1.76457e-05	2.98655e-05	1.2394e-05	1.05088e-05	4.00272e-05	1.04004e-05	1.62955e-05	1.30669e-05	1.15644e-05	8.45022e-06	8.94535e-06	1.21981e-05	9.64408e-06	1.3082e-05	8.44294e-06	1.72773e-05	7.96043e-06	9.0124e-06	1.32851e-05	1.01484e-05	1.24318e-05	1.13381e-05	2.27575e-05	1.22473e-05	1.06178e-05
ko04060	0	0	0	0	0	0	0	0	0	0	0	0	0	0	0	0	0	0	1.51406e-09	0	0	2.14689e-09	0	0	0	0	0	0	0	0	0	0	0	0	0	0	0	0	0	0	0	0	0	0	0	0	0	0	0
ko04064	1.81627e-05	2.25123e-05	1.21863e-05	1.47767e-05	2.3312e-05	1.129e-05	2.73966e-05	2.82133e-05	1.46263e-05	2.93495e-05	2.29239e-05	2.76451e-05	3.69725e-05	3.10356e-05	3.1538e-05	3.34358e-05	2.73563e-05	3.43192e-05	3.38686e-05	1.96491e-05	2.95047e-05	3.16408e-05	3.50911e-05	2.38658e-05	3.29507e-05	3.22656e-05	1.9304e-05	8.0759e-08	5.57912e-06	1.27062e-07	3.972e-07	4.20775e-07	6.5939e-07	2.88394e-07	6.24401e-07	3.827e-07	1.94861e-07	2.36552e-07	3.58e-07	3.70055e-07	7.22145e-06	1.68863e-07	2.71382e-07	2.44106e-06	4.94509e-07	3.54807e-07	8.24341e-08	6.44071e-08	2.52447e-07
ko04070	0.000762114	0.000746517	0.000775854	0.000780404	0.000843579	0.000783257	0.000736167	0.000732068	0.000864795	0.000754199	0.000726436	0.000721573	0.000700971	0.000706927	0.000730073	0.000730466	0.000698548	0.000708322	0.000731413	0.000749497	0.00073706	0.000720755	0.000716366	0.00074223	0.000735816	0.000767401	0.000759928	0.000685936	0.000659084	0.000680279	0.00073436	0.000685237	0.000684134	0.000717451	0.000695872	0.000671833	0.000660977	0.000655229	0.00070625	0.000746414	0.000668167	0.00065224	0.000692842	0.000658471	0.000670319	0.000680204	0.000668535	0.000651039	0.000687367
ko04080	7.8281e-06	8.98583e-06	6.4306e-06	3.45859e-06	1.1471e-06	1.504e-06	2.229e-06	2.09089e-06	9.07781e-07	2.43407e-06	2.35649e-06	2.91224e-06	2.50523e-06	2.63043e-06	2.29872e-06	2.298e-06	2.51745e-06	2.6462e-06	3.39626e-06	2.052e-06	2.451e-06	2.73106e-06	2.39151e-06	2.42249e-06	2.17584e-06	2.09487e-06	2.87474e-06	2.14769e-06	4.80178e-06	1.03357e-06	2.33622e-06	2.35936e-06	2.07137e-06	1.16987e-06	1.38164e-06	9.27402e-07	1.5246e-06	7.18418e-06	9.67256e-07	3.16135e-06	1.55247e-06	9.79858e-07	1.30245e-06	1.52836e-06	2.09671e-06	8.68628e-07	1.29185e-06	8.60052e-07	8.79846e-07
ko04112	0.0140241	0.0137334	0.0133995	0.0129044	0.0124804	0.0139045	0.0119477	0.0126953	0.0137224	0.011771	0.0128145	0.011595	0.0118199	0.011849	0.0117565	0.012039	0.0120569	0.0120577	0.0120091	0.0136024	0.0121609	0.0122021	0.0121206	0.0122193	0.012248	0.011847	0.0131337	0.0135919	0.0149752	0.013662	0.0124136	0.0132509	0.0139223	0.0131122	0.012762	0.0128329	0.0145186	0.0131838	0.0132976	0.0138536	0.0135744	0.0137582	0.0134366	0.0138549	0.0127743	0.0134299	0.013274	0.0145765	0.0140481
ko04113	0.00180057	0.00179592	0.00178105	0.00156804	0.0018697	0.00165259	0.00135602	0.00139381	0.00190617	0.00104705	0.00153254	0.00119403	0.00108087	0.00115076	0.0010884	0.0012702	0.00105474	0.00115673	0.00125383	0.00144846	0.00134294	0.00123177	0.00114628	0.00122861	0.00128729	0.00141022	0.00151109	0.000853271	0.00120905	0.00058511	0.000733476	0.000690911	0.000596083	0.000547786	0.000618925	0.000738714	0.000576766	0.000727305	0.000665755	0.00104242	0.000885332	0.000641073	0.000868308	0.000695654	0.000865696	0.000839374	0.000768499	0.000615845	0.000497955
ko04114	2.77555e-11	1.92728e-12	4.6009e-10	4.16043e-10	2.18958e-11	0	1.11622e-10	1.21924e-10	0	2.65922e-10	1.48955e-10	3.60734e-10	0	2.77749e-10	5.56013e-11	0	0	1.94377e-11	6.55191e-11	1.7287e-11	0	1.1144e-10	0	1.54176e-10	0	4.13098e-11	7.57861e-10	1e-09	4.19527e-10	4.60767e-10	3.5643e-09	4.09466e-11	2.83284e-10	4.92309e-10	1.79234e-09	4.86574e-10	4.87704e-10	6.16816e-11	5.2938e-10	1.25576e-09	2.63498e-10	5.26088e-10	5.69755e-10	1.62089e-10	0	1.17549e-11	0	2.79434e-11	1.45331e-10
ko04115	6.69494e-05	7.78657e-05	5.41833e-05	4.7815e-05	4.34918e-05	4.05125e-05	7.34588e-05	7.63485e-05	3.70757e-05	7.70031e-05	5.70471e-05	7.25506e-05	9.51615e-05	8.07818e-05	8.06498e-05	8.5979e-05	7.4296e-05	8.95395e-05	8.85626e-05	5.43455e-05	7.9196e-05	8.49125e-05	9.20437e-05	5.9183e-05	8.64358e-05	8.72834e-05	5.59196e-05	5.59275e-06	3.56678e-05	1.98441e-06	4.09454e-06	6.955e-06	3.608e-06	2.92307e-06	3.91534e-06	2.24486e-06	2.2695e-06	4.35534e-06	2.47208e-06	8.36855e-06	1.98434e-05	2.02323e-06	3.70655e-06	7.80076e-06	5.44059e-06	3.60965e-06	2.04423e-06	1.90705e-06	2.32191e-06
ko04122	0.00359056	0.00329419	0.00410671	0.00434115	0.00439994	0.00454832	0.00383736	0.0038396	0.00510353	0.00389615	0.00400886	0.00368504	0.00334737	0.0035199	0.00358452	0.00358914	0.0035246	0.00347348	0.00358866	0.00415969	0.00378495	0.00361043	0.00350124	0.00393381	0.0036402	0.00376182	0.00412851	0.00487809	0.00456482	0.00537553	0.00515649	0.00505214	0.00554666	0.00526299	0.00583678	0.00530943	0.00562404	0.00559233	0.00521446	0.00482704	0.00481282	0.00541283	0.00510431	0.00523272	0.004809	0.00506358	0.00503599	0.00559095	0.00572103
ko04141	0.000478749	0.000391776	0.000624514	0.000500894	0.000743145	0.00069299	0.000442931	0.000414337	0.000804584	0.000337973	0.000470478	0.000330322	0.000236878	0.000295747	0.000269948	0.000326238	0.000306644	0.000274731	0.000329097	0.000501059	0.000407232	0.00032336	0.000278724	0.000418834	0.000373858	0.000391262	0.000482225	0.000439926	0.000448709	0.00044067	0.000440307	0.000457058	0.000443136	0.000401157	0.000468416	0.00042077	0.000506769	0.000436564	0.000414847	0.000529277	0.000447471	0.000469856	0.000507837	0.00049551	0.000493583	0.00050172	0.000553872	0.000533683	0.000467262
ko04142	0.00168056	0.000876279	0.00223494	0.00252213	0.00843304	0.00471096	0.00295433	0.00181146	0.00713266	0.000503105	0.0022143	0.000562838	0.000483052	0.000693172	0.0010597	0.00214017	0.000544604	0.000831401	0.0018549	0.00105518	0.00186052	0.00108327	0.00073552	0.00288248	0.00191057	0.00393285	0.00233145	0.00144082	0.00169207	0.00110091	0.000738015	0.000962275	0.00102676	0.000810487	0.000635515	0.00122589	0.00084708	0.000645995	0.00149206	0.00119635	0.00100935	0.00139729	0.00179477	0.00108903	0.000702743	0.00150913	0.00133152	0.00111648	0.000750445
ko04144	7.16665e-05	8.77011e-05	5.09408e-05	4.90882e-05	4.18122e-05	3.07567e-05	8.1772e-05	8.8509e-05	2.43242e-05	9.69684e-05	6.99597e-05	9.24852e-05	0.000117935	0.000101674	9.92006e-05	0.000101292	9.44552e-05	0.000108928	0.000103895	6.63476e-05	9.3047e-05	0.000101416	0.000112188	6.80836e-05	0.00010112	9.21467e-05	6.27895e-05	8.97612e-06	2.9017e-05	4.47876e-06	4.7452e-06	6.34e-06	7.2973e-06	4.82551e-06	6.37042e-06	6.37766e-06	6.5346e-06	7.67089e-06	5.20909e-06	1.34644e-05	2.79088e-05	4.9851e-06	6.80907e-06	1.35691e-05	1.07558e-05	8.40377e-06	3.99714e-06	5.89661e-06	5.48671e-06
ko04145	0	0	0	0	0	0	0	0	0	0	0	0	0	0	0	0	0	0	0	0	0	0	0	0	0	0	0	0	0	0	0	0	0	0	0	0	0	0	0	0	0	0	0	0	0	0	0	0	0
ko04146	0.00227694	0.00235065	0.00248187	0.00264022	0.0023212	0.00233798	0.00256482	0.00287821	0.00277525	0.00270763	0.00269559	0.00282082	0.00276537	0.00274432	0.00263055	0.00267032	0.00271165	0.00269056	0.00271714	0.00290383	0.00275141	0.00279479	0.00281287	0.00258147	0.00276269	0.0025763	0.00270838	0.00170124	0.00208882	0.00140693	0.00168626	0.00156654	0.00140498	0.00142305	0.00138093	0.00151201	0.00126609	0.00175104	0.00149725	0.00196377	0.00183312	0.00139436	0.00168376	0.00153664	0.00194471	0.00171883	0.00164237	0.00132923	0.00125677
ko04210	0.000232477	0.000205577	0.000236444	0.000344645	0.000261377	0.000414133	0.000331712	0.000275527	0.000523623	0.000169579	0.000216346	0.000178041	0.000184445	0.000191673	0.000171276	0.000276081	0.000207676	0.000197902	0.000240959	0.000145992	0.000230777	0.000214288	0.000193905	0.00031183	0.00020105	0.000425169	0.000365492	0.000339011	0.000418	0.000267943	0.000123517	0.000257891	0.000331611	0.000196964	0.000118736	0.000305904	0.000285459	0.000403038	0.00036706	0.000238393	0.000258331	0.000356247	0.000443838	0.000313824	0.000172904	0.000336824	0.000265121	0.000320862	0.00021713
ko04260	0.000142483	0.000141474	0.000118804	0.000114458	9.76101e-05	0.000121705	0.000135935	0.000126453	9.33876e-05	0.000136206	0.000132363	0.000125619	0.000144641	0.000137093	0.000128363	0.000139189	0.000143081	0.000146527	0.000138089	0.000119032	0.000133804	0.000135811	0.000139582	0.000112195	0.000135461	0.000135045	0.000126974	6.69142e-05	0.000101629	4.79665e-05	6.29025e-05	5.45779e-05	4.7075e-05	5.45187e-05	6.00619e-05	4.74812e-05	4.49129e-05	0.000114003	4.78909e-05	7.6015e-05	8.0538e-05	4.08371e-05	5.76038e-05	6.08806e-05	7.71559e-05	6.10136e-05	6.56503e-05	4.67026e-05	4.7858e-05
ko04270	2.77555e-11	1.92728e-12	4.6009e-10	4.16043e-10	2.18958e-11	0	1.11622e-10	1.21924e-10	0	2.65922e-10	1.48955e-10	3.60734e-10	0	2.77749e-10	5.56013e-11	0	0	1.94377e-11	6.55191e-11	1.7287e-11	0	1.1144e-10	0	1.54176e-10	0	4.13098e-11	7.57861e-10	1e-09	4.19527e-10	4.60767e-10	3.5643e-09	4.09466e-11	2.83284e-10	4.92309e-10	1.79234e-09	4.86574e-10	4.87704e-10	6.16816e-11	5.2938e-10	1.25576e-09	2.63498e-10	5.26088e-10	5.69755e-10	1.62089e-10	0	1.17549e-11	0	2.79434e-11	1.45331e-10
ko04310	6.34316e-06	5.37153e-06	7.08846e-06	4.67879e-06	7.76222e-06	9.20569e-06	9.66281e-06	3.70536e-06	1.00465e-05	2.92022e-06	4.92523e-06	2.95526e-06	3.14484e-06	3.2036e-06	3.08861e-06	4.87446e-06	3.15433e-06	3.59065e-06	4.62454e-06	3.85234e-06	5.89835e-06	3.76608e-06	3.29329e-06	3.63724e-06	4.7457e-06	6.70535e-06	5.09125e-06	3.82864e-06	3.05421e-06	2.622e-06	1.75871e-06	1.93421e-06	2.22716e-06	1.78745e-06	2.77194e-06	2.03626e-06	2.1121e-06	2.31416e-06	2.7633e-06	3.09787e-06	3.93169e-06	4.07292e-06	3.25006e-06	2.64641e-06	3.36529e-06	3.83679e-06	2.562e-06	2.71556e-06	1.37322e-06
ko04330	6.34316e-06	5.37153e-06	7.08846e-06	4.67879e-06	7.76222e-06	9.20569e-06	9.66281e-06	3.70536e-06	1.00465e-05	2.92022e-06	4.92523e-06	2.95526e-06	3.14484e-06	3.2036e-06	3.08861e-06	4.87446e-06	3.15433e-06	3.59065e-06	4.62454e-06	3.85234e-06	5.89835e-06	3.76608e-06	3.29329e-06	3.63724e-06	4.7457e-06	6.70535e-06	5.09125e-06	3.82864e-06	3.05421e-06	2.622e-06	1.75871e-06	1.93421e-06	2.22716e-06	1.78745e-06	2.77194e-06	2.03626e-06	2.1121e-06	2.31416e-06	2.7633e-06	3.09787e-06	3.93169e-06	4.07292e-06	3.25006e-06	2.64641e-06	3.36529e-06	3.83679e-06	2.562e-06	2.71556e-06	1.37322e-06
ko04370	1.83873e-05	2.25224e-05	1.26211e-05	1.5059e-05	2.39463e-05	1.20177e-05	2.74845e-05	2.83084e-05	1.49757e-05	2.95873e-05	2.32653e-05	2.79613e-05	3.70116e-05	3.11746e-05	3.18551e-05	3.35155e-05	2.74825e-05	3.43296e-05	3.39035e-05	2.00303e-05	2.95798e-05	3.17096e-05	3.51156e-05	2.41952e-05	3.30127e-05	3.22964e-05	1.94715e-05	2.35995e-06	6.66943e-06	4.41054e-06	4.057e-06	3.39192e-06	4.024e-06	3.54937e-06	3.45483e-06	4.30941e-06	4.24919e-06	5.66489e-07	3.57388e-06	2.54124e-06	1.01574e-05	3.57083e-06	3.48132e-06	5.28217e-06	2.32618e-06	3.7767e-06	9.99453e-06	5.38333e-06	5.22855e-06
ko04510	7.03852e-06	5.69374e-06	1.00592e-05	9.08042e-06	9.891e-06	8.03509e-06	7.13133e-06	8.82476e-06	5.91082e-06	5.93818e-06	1.02349e-05	8.18264e-06	6.33589e-06	7.67436e-06	7.9623e-06	6.66562e-06	6.7564e-06	7.26162e-06	6.91288e-06	7.78212e-06	7.57661e-06	7.37573e-06	6.64605e-06	9.7738e-06	6.80682e-06	8.26422e-06	8.55463e-06	1.40427e-05	2.52493e-05	1.49086e-05	1.51366e-05	1.62748e-05	1.37658e-05	1.65194e-05	1.95247e-05	1.7101e-05	1.25307e-05	1.77337e-05	1.33654e-05	1.12761e-05	1.31484e-05	1.55092e-05	1.18766e-05	1.31282e-05	1.33321e-05	1.12774e-05	1.33212e-05	1.17994e-05	1.36515e-05
ko04512	7.03852e-06	5.69374e-06	1.00592e-05	9.08042e-06	9.891e-06	8.03509e-06	7.13133e-06	8.82476e-06	5.91082e-06	5.93818e-06	1.02349e-05	8.18264e-06	6.33589e-06	7.67436e-06	7.9623e-06	6.66562e-06	6.7564e-06	7.26162e-06	6.91288e-06	7.78212e-06	7.57661e-06	7.37573e-06	6.64605e-06	9.7738e-06	6.80682e-06	8.26422e-06	8.55463e-06	1.40427e-05	2.52493e-05	1.49086e-05	1.51366e-05	1.62748e-05	1.37658e-05	1.65194e-05	1.95247e-05	1.7101e-05	1.25307e-05	1.77337e-05	1.33654e-05	1.12761e-05	1.31484e-05	1.55092e-05	1.18766e-05	1.31282e-05	1.33321e-05	1.12774e-05	1.33212e-05	1.17994e-05	1.36515e-05
ko04514	1.65437e-07	1.06121e-07	1.54526e-07	1.72949e-07	4.77035e-09	1.01594e-07	1.97639e-08	1.60505e-07	7.20965e-08	2.75022e-09	3.7e-08	6.48733e-08	1.6e-08	3.91665e-08	1.26014e-08	5.38741e-08	1.1e-08	1.55868e-08	4.07813e-08	8.30556e-08	7.17817e-08	8.42e-08	4.84861e-08	5.23829e-08	1.78975e-08	4.44177e-09	2.10691e-07	4.05813e-08	8.58181e-07	3.94792e-08	7.71396e-08	1.38176e-07	3.88005e-08	2.62085e-08	3.73903e-08	2.20632e-08	3.7e-08	4.61554e-08	3.68362e-08	3.32589e-07	4.03752e-08	2.69001e-08	1.5573e-07	7.61259e-08	1.36529e-07	8.33561e-08	1.68631e-07	6.2e-08	2.65442e-08
ko04520	0	0	0	0	0	0	0	0	0	0	0	0	0	0	0	0	0	0	0	0	0	0	0	0	0	0	0	0	0	0	0	0	0	0	0	0	0	0	0	0	0	0	0	0	0	0	0	0	0
ko04530	0	0	0	0	0	0	0	0	0	0	0	0	0	0	0	0	0	0	0	0	0	0	0	0	0	0	0	0	0	0	0	0	0	0	0	0	0	0	0	0	0	0	0	0	0	0	0	0	0
ko04610	5.25805e-05	6.45567e-05	3.60797e-05	4.42785e-05	3.23138e-05	2.74126e-05	7.25932e-05	7.77182e-05	1.86535e-05	8.54027e-05	6.56066e-05	7.94627e-05	0.00010467	9.06528e-05	8.73405e-05	8.94284e-05	8.57736e-05	9.90168e-05	9.21549e-05	5.85067e-05	8.1975e-05	8.92475e-05	9.91927e-05	6.25917e-05	8.92163e-05	8.05267e-05	5.58171e-05	1.43694e-05	2.61604e-05	8.93384e-06	5.82739e-06	1.8836e-05	1.72242e-05	8.96575e-06	3.74428e-06	2.71962e-05	1.30404e-05	5.35137e-05	9.53285e-06	9.70962e-06	3.12521e-05	8.94367e-06	1.53776e-05	1.87111e-05	1.56859e-05	9.37285e-06	1.81355e-05	9.51756e-06	7.4968e-06
ko04612	7.63728e-05	6.17941e-05	0.000101252	9.32553e-05	0.000101827	0.000126085	8.65627e-05	9.70416e-05	0.000154012	5.67625e-05	0.000104526	6.67388e-05	6.22555e-05	6.91558e-05	6.1219e-05	6.72225e-05	7.46273e-05	6.47565e-05	7.0078e-05	0.000120134	8.36387e-05	7.65182e-05	7.02141e-05	9.47691e-05	8.05033e-05	6.80962e-05	0.000103973	0.000120872	0.000128181	0.000122452	9.66632e-05	9.82348e-05	0.000127778	0.000111097	0.000143632	0.000147718	0.000121716	0.000168963	0.000128873	0.000103852	0.00011669	0.000124104	0.00014618	0.000131014	9.8028e-05	0.000132333	0.000110758	0.000130987	0.000131577
ko04614	8.07775e-05	4.2177e-05	0.000127231	0.000144584	0.0001875	0.000137568	8.23803e-05	3.67521e-05	9.18652e-05	8.53441e-05	0.000118345	9.87222e-05	1.29411e-05	6.4698e-05	7.9975e-05	3.60327e-05	7.73636e-05	1.84952e-05	2.66225e-05	9.60563e-05	4.29212e-05	3.6138e-05	1.20437e-05	0.000142323	2.4653e-05	4.00026e-05	9.434e-05	0.00025275	0.000237684	0.000328673	0.000349559	0.000288935	0.000260527	0.00038805	0.000420296	0.000297021	0.000282037	0.000105173	0.000311378	0.000284592	0.00021722	0.000266137	0.00028396	0.000272043	0.00026084	0.00026008	0.000288318	0.000283261	0.000359652
ko04621	0.000126926	6.47382e-05	0.00018617	0.000153178	0.000183508	0.000176883	0.00010553	0.0001078	0.000161065	7.1764e-05	0.000141054	0.000138131	6.56671e-05	0.00010894	0.000149825	7.40167e-05	0.00010482	6.89111e-05	7.48339e-05	0.000194646	9.43107e-05	8.73448e-05	7.50757e-05	0.000179817	8.55804e-05	7.3948e-05	0.000131213	0.000409675	0.000290844	0.00047748	0.000502452	0.00045138	0.00040422	0.000502865	0.000405938	0.000453417	0.00038783	0.000255326	0.000556877	0.000412047	0.000364795	0.000431532	0.000481036	0.000384713	0.000376294	0.000477622	0.000489037	0.000410069	0.000468618
ko04622	0.000241678	0.000279348	0.000192827	0.000154499	0.000108653	0.000108706	0.000181572	0.000194643	5.83224e-05	0.000238554	0.000167352	0.000229787	0.000256006	0.000234021	0.000248062	0.000221445	0.000216543	0.000241726	0.000227686	0.000177178	0.00020632	0.000227224	0.000243465	0.000177337	0.000220094	0.00019773	0.000158727	0.000151719	0.000124829	0.000181601	0.000222336	0.000204339	0.000187502	0.000210728	0.000220889	0.000173557	0.000198036	0.000121326	0.000187132	0.000159477	0.000170639	0.000166102	0.000157648	0.000178564	0.000153233	0.000146642	0.000164303	0.000174203	0.000206287
ko04626	0.00228082	0.00220747	0.00231	0.00233562	0.00237624	0.00256792	0.00226155	0.00255688	0.00290319	0.00227911	0.00257617	0.00218726	0.00227232	0.00227881	0.00224989	0.00226633	0.00235129	0.00230259	0.00229495	0.00276051	0.00233945	0.00236698	0.00235098	0.00239762	0.00238729	0.00223123	0.00243565	0.00269641	0.00259526	0.00273462	0.00241738	0.00252921	0.00274496	0.00263966	0.00292022	0.00271028	0.00280058	0.00272211	0.00263965	0.00244209	0.00270865	0.00279153	0.00272062	0.00278702	0.00247007	0.00266703	0.00256902	0.00282148	0.00278543
ko04640	3.30984e-05	1.70615e-05	6.8001e-05	8.72627e-05	0.000124614	7.54706e-05	5.89456e-05	2.77207e-05	7.41844e-05	7.32291e-05	6.75752e-05	5.79854e-05	9.16885e-06	3.67827e-05	2.82562e-05	2.63787e-05	4.21053e-05	1.18074e-05	1.95456e-05	3.98081e-05	3.10217e-05	2.46782e-05	8.8163e-06	9.07521e-05	1.72155e-05	3.40049e-05	6.37029e-05	0.000101946	0.000106297	7.91255e-05	8.15545e-05	9.25606e-05	7.03549e-05	8.27401e-05	5.97351e-05	8.1015e-05	7.1432e-05	5.63719e-05	9.43045e-05	0.000109623	7.66593e-05	8.88579e-05	0.000120931	8.35618e-05	0.000107052	9.97809e-05	0.000103821	7.84199e-05	6.09828e-05
ko04666	7.22811e-05	8.77637e-05	5.18383e-05	4.99265e-05	4.3409e-05	3.2815e-05	8.20677e-05	8.89766e-05	2.54305e-05	9.72277e-05	7.15022e-05	9.2896e-05	0.000117989	0.000101966	9.95689e-05	0.000101604	9.46689e-05	0.000109245	0.000104111	6.76496e-05	9.34109e-05	0.000101636	0.000112246	6.85607e-05	0.000101496	9.25006e-05	6.36632e-05	1.15487e-05	3.02564e-05	8.90741e-06	8.468e-06	9.35811e-06	1.09308e-05	8.17682e-06	9.26141e-06	1.04558e-05	1.07343e-05	8.31151e-06	8.7201e-06	1.58163e-05	3.14077e-05	8.59054e-06	1.023e-05	1.65168e-05	1.26861e-05	1.19683e-05	1.39599e-05	1.13761e-05	1.06149e-05
ko04670	0	0	0	0	0	0	0	0	0	0	0	0	0	0	0	0	0	0	0	0	0	0	0	0	0	0	0	0	0	0	0	0	0	0	0	0	0	0	0	0	0	0	0	0	0	0	0	0	0
ko04720	2.77555e-11	1.92728e-12	4.6009e-10	4.16043e-10	2.18958e-11	0	1.11622e-10	1.21924e-10	0	2.65922e-10	1.48955e-10	3.60734e-10	0	2.77749e-10	5.56013e-11	0	0	1.94377e-11	6.55191e-11	1.7287e-11	0	1.1144e-10	0	1.54176e-10	0	4.13098e-11	7.57861e-10	1e-09	4.19527e-10	4.60767e-10	3.5643e-09	4.09466e-11	2.83284e-10	4.92309e-10	1.79234e-09	4.86574e-10	4.87704e-10	6.16816e-11	5.2938e-10	1.25576e-09	2.63498e-10	5.26088e-10	5.69755e-10	1.62089e-10	0	1.17549e-11	0	2.79434e-11	1.45331e-10
ko04721	2.63922e-05	2.26649e-05	3.35841e-05	2.38248e-05	2.94974e-05	3.95509e-05	2.21547e-05	2.32157e-05	3.35191e-05	2.85832e-05	1.84576e-05	2.18105e-05	2.56528e-05	2.29658e-05	2.17373e-05	2.67028e-05	2.32896e-05	2.44082e-05	2.72639e-05	1.83422e-05	2.68784e-05	2.55061e-05	2.44812e-05	2.01083e-05	2.87313e-05	3.15029e-05	2.20061e-05	2.66686e-05	2.98438e-05	3.4593e-05	2.21282e-05	5.22437e-05	4.18849e-05	2.40334e-05	3.37274e-05	1.62458e-05	7.14033e-05	2.82736e-05	1.91341e-05	3.63854e-05	3.00612e-05	4.77948e-05	3.2205e-05	5.06976e-05	3.05552e-05	2.58791e-05	3.22415e-05	6.31793e-05	4.32186e-05
ko04722	2.77555e-11	1.92728e-12	4.6009e-10	4.16043e-10	2.18958e-11	0	1.11622e-10	1.21924e-10	0	2.65922e-10	1.48955e-10	3.60734e-10	0	2.77749e-10	5.56013e-11	0	0	1.94377e-11	6.55191e-11	1.7287e-11	0	1.1144e-10	0	1.54176e-10	0	4.13098e-11	7.57861e-10	1e-09	4.19527e-10	4.60767e-10	3.5643e-09	4.09466e-11	2.83284e-10	4.92309e-10	1.79234e-09	4.86574e-10	4.87704e-10	6.16816e-11	5.2938e-10	1.25576e-09	2.63498e-10	5.26088e-10	5.69755e-10	1.62089e-10	0	1.17549e-11	0	2.79434e-11	1.45331e-10
ko04723	0.00016947	0.000164933	0.000177653	0.00018165	0.000134681	0.000190168	0.000139998	0.000108012	0.000154878	9.54428e-05	0.000144388	0.000130386	8.75835e-05	0.000114997	9.43898e-05	0.000109828	0.000129116	0.00010061	9.96188e-05	0.000107445	0.000113076	0.000105601	8.50557e-05	0.000132838	9.03965e-05	0.000117847	0.000177534	0.000204474	0.000224478	0.000181309	0.000158096	0.000172776	0.000191113	0.000148286	0.000168401	0.000201186	0.00020405	0.000260058	0.000168192	0.000206209	0.000192156	0.000183376	0.000222661	0.000198669	0.000165217	0.000202807	0.000190471	0.000216207	0.000179862
ko04724	0.000489287	0.000527447	0.000450639	0.000418437	0.000365265	0.000375852	0.000482122	0.00051092	0.000325393	0.000575964	0.000468149	0.000536172	0.000591863	0.000552382	0.00053993	0.000548132	0.000518477	0.000572921	0.000554301	0.000456082	0.000530711	0.000551318	0.000576152	0.000455381	0.000549158	0.000523941	0.000458252	0.000341757	0.000413597	0.000310712	0.000321904	0.000283223	0.000306364	0.000309912	0.000365264	0.000327329	0.000293449	0.000269664	0.000318464	0.000337759	0.00036887	0.000322534	0.000333234	0.000335494	0.000318164	0.000318668	0.00032194	0.000313467	0.000315771
ko04725	2.39821e-05	9.10589e-06	3.63493e-05	3.61412e-05	0.000141098	7.77417e-05	4.17667e-05	2.20897e-05	0.000100946	5.64911e-06	3.19867e-05	1.06297e-05	1.42136e-06	8.45692e-06	1.22879e-05	2.74651e-05	1.34052e-05	6.53252e-06	2.31321e-05	1.41207e-05	2.6749e-05	1.24097e-05	8.02657e-06	4.38374e-05	2.54135e-05	5.11489e-05	3.09195e-05	4.11698e-05	4.88483e-05	4.95341e-05	2.2367e-05	4.37288e-05	4.03214e-05	3.05408e-05	3.1674e-05	2.28644e-05	5.41772e-05	9.6499e-06	4.13362e-05	4.17558e-05	4.29317e-05	8.25582e-05	4.52328e-05	4.55842e-05	5.05735e-05	6.11616e-05	2.85909e-05	5.62988e-05	3.32154e-05
ko04726	6.50017e-05	7.28325e-05	5.81555e-05	5.77915e-05	5.57711e-05	5.43425e-05	6.49235e-05	7.72632e-05	5.91048e-05	7.31131e-05	6.4474e-05	7.06565e-05	8.28765e-05	7.53498e-05	7.29106e-05	7.77903e-05	7.05999e-05	7.75458e-05	7.89102e-05	6.92292e-05	7.41766e-05	7.85255e-05	8.16559e-05	6.21547e-05	7.95987e-05	7.35237e-05	6.6623e-05	1.46808e-05	4.74224e-05	1.33959e-05	1.9527e-05	2.04184e-05	1.54201e-05	1.40422e-05	1.62966e-05	1.11382e-05	1.79021e-05	1.35908e-05	1.25559e-05	2.92068e-05	2.85726e-05	1.28308e-05	1.76859e-05	1.9857e-05	2.47463e-05	1.63968e-05	1.73211e-05	1.66941e-05	1.60331e-05
ko04727	0.000480567	0.000488042	0.000501897	0.000465631	0.000407116	0.000454101	0.000473848	0.000480545	0.000393935	0.00058201	0.000461409	0.000514105	0.000526862	0.000510711	0.000498247	0.000509645	0.000484082	0.000526141	0.000515385	0.000448794	0.000509788	0.000511088	0.000517798	0.000450612	0.000512574	0.000513212	0.000471777	0.000426017	0.000474596	0.000400512	0.000429228	0.000401749	0.000405403	0.000388575	0.000451909	0.000417206	0.000420609	0.00040077	0.000399992	0.000437326	0.000425089	0.000421967	0.000427868	0.000425929	0.000404557	0.000397955	0.000417699	0.000432333	0.000415069
ko04728	4.75824e-05	5.1001e-05	5.06824e-05	4.54342e-05	3.41773e-05	4.07883e-05	3.69732e-05	4.92005e-05	4.39765e-05	4.37832e-05	4.31394e-05	4.64055e-05	4.59077e-05	4.49389e-05	4.20377e-05	4.36683e-05	4.17047e-05	4.31774e-05	4.51311e-05	5.08573e-05	4.57123e-05	4.6911e-05	4.69477e-05	3.82329e-05	4.68277e-05	4.14253e-05	4.85083e-05	1.47393e-05	4.17095e-05	1.37517e-05	2.04795e-05	2.02383e-05	1.47458e-05	1.46723e-05	1.8535e-05	1.14536e-05	1.80876e-05	1.15227e-05	1.27647e-05	2.6814e-05	2.15349e-05	1.3236e-05	1.68583e-05	1.70067e-05	2.67604e-05	1.66921e-05	1.61491e-05	1.677e-05	1.65059e-05
ko04740	2.77555e-11	1.92728e-12	4.6009e-10	4.16043e-10	2.18958e-11	0	1.11622e-10	1.21924e-10	0	2.65922e-10	1.48955e-10	3.60734e-10	0	2.77749e-10	5.56013e-11	0	0	1.94377e-11	6.55191e-11	1.7287e-11	0	1.1144e-10	0	1.54176e-10	0	4.13098e-11	7.57861e-10	1e-09	4.19527e-10	4.60767e-10	3.5643e-09	4.09466e-11	2.83284e-10	4.92309e-10	1.79234e-09	4.86574e-10	4.87704e-10	6.16816e-11	5.2938e-10	1.25576e-09	2.63498e-10	5.26088e-10	5.69755e-10	1.62089e-10	0	1.17549e-11	0	2.79434e-11	1.45331e-10
ko04744	2.77555e-11	1.92728e-12	4.6009e-10	4.16043e-10	2.18958e-11	0	1.11622e-10	1.21924e-10	0	2.65922e-10	1.48955e-10	3.60734e-10	0	2.77749e-10	5.56013e-11	0	0	1.94377e-11	6.55191e-11	1.7287e-11	0	1.1144e-10	0	1.54176e-10	0	4.13098e-11	7.57861e-10	1e-09	4.19527e-10	4.60767e-10	3.5643e-09	4.09466e-11	2.83284e-10	4.92309e-10	1.79234e-09	4.86574e-10	4.87704e-10	6.16816e-11	5.2938e-10	1.25576e-09	2.63498e-10	5.26088e-10	5.69755e-10	1.62089e-10	0	1.17549e-11	0	2.79434e-11	1.45331e-10
ko04745	2.77555e-11	1.92728e-12	4.6009e-10	4.16043e-10	2.18958e-11	0	1.11622e-10	1.21924e-10	0	2.65922e-10	1.48955e-10	3.60734e-10	0	2.77749e-10	5.56013e-11	0	0	1.94377e-11	6.55191e-11	1.7287e-11	0	1.1144e-10	0	1.54176e-10	0	4.13098e-11	7.57861e-10	1e-09	4.19527e-10	4.60767e-10	3.5643e-09	4.09466e-11	2.83284e-10	4.92309e-10	1.79234e-09	4.86574e-10	4.87704e-10	6.16816e-11	5.2938e-10	1.25576e-09	2.63498e-10	5.26088e-10	5.69755e-10	1.62089e-10	0	1.17549e-11	0	2.79434e-11	1.45331e-10
ko04810	1.65681e-07	1.06137e-07	1.59117e-07	1.76814e-07	5.47065e-09	1.01594e-07	2.04089e-08	1.61577e-07	7.20965e-08	5.0888e-09	3.84262e-08	6.8e-08	1.6e-08	4.16091e-08	1.31909e-08	5.38886e-08	1.1e-08	1.57578e-08	4.23305e-08	8.43944e-08	7.17817e-08	8.57023e-08	4.84861e-08	5.65867e-08	1.78975e-08	6.33271e-09	2.16399e-07	4.67494e-08	8.60935e-07	4.1736e-08	1.00629e-07	1.41354e-07	4.02881e-08	2.97425e-08	4.97509e-08	2.7e-08	3.95457e-08	4.66555e-08	4.08183e-08	3.47e-07	4.26052e-08	3.08544e-08	1.6e-07	7.76165e-08	1.36529e-07	8.35087e-08	1.68631e-07	6.3161e-08	2.92139e-08
ko04910	0.000648763	0.000565362	0.000717413	0.000759907	0.000763802	0.000712533	0.000604924	0.00045909	0.000660274	0.000469777	0.000596817	0.000596576	0.000462267	0.000526651	0.000581984	0.000525527	0.0005335	0.000479324	0.00050676	0.000500681	0.000524621	0.000477681	0.000453108	0.000713557	0.000480966	0.000580485	0.000663313	0.00103501	0.000901325	0.00116213	0.00116441	0.00107442	0.00118905	0.00126948	0.00138229	0.00135844	0.00109986	0.00121278	0.00120181	0.00103452	0.000942458	0.00105562	0.00111907	0.00111947	0.00101377	0.00105126	0.0010854	0.00105276	0.00123444
ko04912	7.16665e-05	8.77011e-05	5.09413e-05	4.90887e-05	4.18122e-05	3.07567e-05	8.17721e-05	8.85091e-05	2.43242e-05	9.69687e-05	6.99598e-05	9.24856e-05	0.000117935	0.000101675	9.92006e-05	0.000101292	9.44552e-05	0.000108928	0.000103895	6.63476e-05	9.3047e-05	0.000101416	0.000112188	6.80837e-05	0.00010112	9.21468e-05	6.27903e-05	8.97717e-06	2.90174e-05	4.47922e-06	4.74877e-06	6.34e-06	7.29759e-06	4.826e-06	6.37222e-06	6.37815e-06	6.53509e-06	7.671e-06	5.20962e-06	1.34657e-05	2.79091e-05	4.98562e-06	6.80964e-06	1.35692e-05	1.07558e-05	8.40378e-06	3.99714e-06	5.89664e-06	5.48686e-06
ko04914	7.63728e-05	6.17941e-05	0.000101252	9.32553e-05	0.000101827	0.000126085	8.65627e-05	9.70416e-05	0.000154012	5.67625e-05	0.000104526	6.67388e-05	6.22555e-05	6.91558e-05	6.1219e-05	6.72225e-05	7.46273e-05	6.47565e-05	7.0078e-05	0.000120134	8.36387e-05	7.65182e-05	7.02141e-05	9.47691e-05	8.05033e-05	6.80962e-05	0.000103973	0.000120872	0.000128181	0.000122452	9.66632e-05	9.82348e-05	0.000127778	0.000111097	0.000143632	0.000147718	0.000121716	0.000168963	0.000128873	0.000103852	0.00011669	0.000124104	0.00014618	0.000131014	9.8028e-05	0.000132333	0.000110758	0.000130987	0.000131577
ko04916	8.12621e-06	9.10294e-06	6.1153e-06	7.09029e-06	3.06238e-06	6.66592e-06	6.25925e-06	6.64533e-06	2.70373e-06	7.01016e-06	4.89839e-06	6.70463e-06	7.79473e-06	7.37022e-06	6.95995e-06	7.408e-06	8.02584e-06	7.278e-06	7.49659e-06	6.29168e-06	6.8486e-06	7.392e-06	7.85148e-06	5.5934e-06	7.00477e-06	6.23863e-06	7.2983e-06	2.79365e-06	9.94373e-06	1.337e-06	3.23982e-06	2.03148e-06	1.34178e-06	1.81484e-06	1.73958e-06	1.42837e-06	1.23079e-06	4.43466e-07	1.58279e-06	5.39282e-06	2.75922e-06	1.09926e-06	2.512e-06	2.1868e-06	3.67755e-06	3.02865e-06	1.93788e-06	1.67316e-06	1.50918e-06
ko04920	0.000716437	0.0007581	0.000775934	0.000859152	0.000723623	0.000720487	0.00083599	0.000907783	0.000800136	0.000936269	0.000873902	0.000962845	0.000930514	0.000920073	0.000858992	0.000888725	0.000891406	0.000888277	0.000896477	0.00087813	0.000902157	0.000913836	0.000925114	0.000832081	0.000893838	0.000850991	0.000905317	0.000578702	0.000598465	0.000408249	0.000479396	0.000420299	0.000417874	0.000363269	0.00036677	0.000465968	0.000357278	0.000503156	0.000456205	0.000646914	0.000598468	0.000454904	0.00058814	0.000502036	0.000588946	0.000583254	0.00048092	0.000411008	0.000313222
ko04930	0.000154155	0.000137871	0.000174307	0.000186902	0.00018746	0.000195753	0.000162771	0.000171171	0.000208146	0.000165115	0.000180287	0.000165086	0.000148219	0.000157509	0.000162723	0.000153675	0.000160277	0.000152423	0.000154364	0.000190525	0.000160981	0.000157958	0.00015391	0.000185754	0.000158528	0.000154915	0.000183389	0.000250732	0.000220942	0.000270438	0.000242896	0.000261063	0.000278127	0.000267057	0.000270313	0.000260041	0.000276768	0.000253641	0.000274175	0.000231468	0.000241252	0.000283015	0.000256381	0.000261565	0.000236015	0.000248276	0.000240022	0.000271072	0.00026909
ko04940	0.000394274	0.000364125	0.000449113	0.000442653	0.000553047	0.0005028	0.000393728	0.000373015	0.000591655	0.000384334	0.000387719	0.000347111	0.000308041	0.000323129	0.000342487	0.000356037	0.000311025	0.000316743	0.000352075	0.00039719	0.000371076	0.000338095	0.000320982	0.000405508	0.000363596	0.000406665	0.000444813	0.000420217	0.000355214	0.000436773	0.000448823	0.000439513	0.000439045	0.000443322	0.000469651	0.000417827	0.000449166	0.000376367	0.000436129	0.000433156	0.0004006	0.000449227	0.000421846	0.000419479	0.000407762	0.000418359	0.000404577	0.000441578	0.000445618
ko04960	1.11986e-05	5.9548e-06	1.57899e-05	1.29745e-05	1.29397e-05	1.79304e-05	6.35456e-06	6.95145e-06	1.51725e-05	9.02838e-06	1.11648e-05	8.8052e-06	4.13214e-06	6.53722e-06	7.4803e-06	5.77714e-06	5.90183e-06	4.40479e-06	5.04289e-06	1.17236e-05	6.86953e-06	5.50659e-06	3.92759e-06	1.10833e-05	5.50465e-06	6.13428e-06	1.05502e-05	3.02472e-05	1.69016e-05	3.19025e-05	4.06962e-05	3.14792e-05	2.53582e-05	3.73491e-05	4.35897e-05	3.14788e-05	2.74318e-05	1.17448e-05	3.33934e-05	2.84219e-05	2.56634e-05	2.76441e-05	2.95153e-05	3.0029e-05	3.42941e-05	3.15694e-05	4.04717e-05	2.94247e-05	3.38944e-05
ko04961	1.54382e-05	1.05759e-05	1.92528e-05	1.44784e-05	1.3232e-05	1.87524e-05	6.79836e-06	7.20729e-06	1.57321e-05	9.17578e-06	1.18996e-05	9.30652e-06	4.25057e-06	6.8634e-06	7.67967e-06	6.07607e-06	6.14277e-06	4.86889e-06	5.34137e-06	1.2159e-05	7.31408e-06	5.91646e-06	4.00913e-06	1.18127e-05	5.64909e-06	6.3275e-06	1.16709e-05	3.19797e-05	1.86765e-05	3.27779e-05	4.17978e-05	3.35854e-05	2.74175e-05	3.8214e-05	4.40904e-05	3.21276e-05	2.88561e-05	1.88643e-05	3.41845e-05	3.00486e-05	2.65418e-05	2.84077e-05	3.02956e-05	3.13376e-05	3.54041e-05	3.2075e-05	4.15525e-05	3.01582e-05	3.46231e-05
ko04962	2.63922e-05	2.26649e-05	3.35841e-05	2.38248e-05	2.94974e-05	3.95509e-05	2.21547e-05	2.32157e-05	3.35191e-05	2.85832e-05	1.84576e-05	2.18105e-05	2.56528e-05	2.29658e-05	2.17373e-05	2.67028e-05	2.32896e-05	2.44082e-05	2.72639e-05	1.83422e-05	2.68784e-05	2.55061e-05	2.44812e-05	2.01083e-05	2.87313e-05	3.15029e-05	2.20061e-05	2.66686e-05	2.98438e-05	3.4593e-05	2.21282e-05	5.22437e-05	4.18849e-05	2.40334e-05	3.37274e-05	1.62458e-05	7.14033e-05	2.82736e-05	1.91341e-05	3.63854e-05	3.00612e-05	4.77948e-05	3.2205e-05	5.06976e-05	3.05552e-05	2.58791e-05	3.22415e-05	6.31793e-05	4.32186e-05
ko04964	9.90483e-05	9.12982e-05	0.000115192	0.000123206	0.000115608	0.000130209	0.000109533	0.000112484	0.000101634	0.000131985	0.000120244	0.000123594	0.000111353	0.000115264	0.000113606	0.000111777	0.000112474	0.000111426	0.000110893	0.000105288	0.00011376	0.000112473	0.000108756	0.000116508	0.000109877	0.000112807	0.000128681	0.000149434	0.000135282	0.000147435	0.000148919	0.000131594	0.000150518	0.000144666	0.000193454	0.000155356	0.000147122	0.000123893	0.000140424	0.000122057	0.00014211	0.000149753	0.000138824	0.000149994	0.000129535	0.000137707	0.000125835	0.000153271	0.000158287
ko04970	1.11986e-05	5.9548e-06	1.57904e-05	1.29749e-05	1.29397e-05	1.79304e-05	6.35467e-06	6.95157e-06	1.51725e-05	9.02864e-06	1.1165e-05	8.80556e-06	4.13214e-06	6.5375e-06	7.48035e-06	5.77714e-06	5.90183e-06	4.4048e-06	5.043e-06	1.17237e-05	6.86953e-06	5.50671e-06	3.92759e-06	1.10835e-05	5.50465e-06	6.13432e-06	1.0551e-05	3.02482e-05	1.6902e-05	3.1903e-05	4.06997e-05	3.14792e-05	2.53585e-05	3.73496e-05	4.35915e-05	3.14792e-05	2.74323e-05	1.17448e-05	3.3394e-05	2.84232e-05	2.56636e-05	2.76446e-05	2.95158e-05	3.00292e-05	3.42941e-05	3.15694e-05	4.04717e-05	2.94248e-05	3.38945e-05
ko04971	1.11986e-05	5.9548e-06	1.57904e-05	1.29749e-05	1.29397e-05	1.79304e-05	6.35467e-06	6.95157e-06	1.51725e-05	9.02864e-06	1.1165e-05	8.80556e-06	4.13214e-06	6.5375e-06	7.48035e-06	5.77714e-06	5.90183e-06	4.4048e-06	5.043e-06	1.17237e-05	6.86953e-06	5.50671e-06	3.92759e-06	1.10835e-05	5.50465e-06	6.13432e-06	1.0551e-05	3.02482e-05	1.6902e-05	3.1903e-05	4.06997e-05	3.14792e-05	2.53585e-05	3.73496e-05	4.35915e-05	3.14792e-05	2.74323e-05	1.17448e-05	3.3394e-05	2.84232e-05	2.56636e-05	2.76446e-05	2.95158e-05	3.00292e-05	3.42941e-05	3.15694e-05	4.04717e-05	2.94248e-05	3.38945e-05
ko04972	1.91524e-05	1.49982e-05	2.29851e-05	1.84203e-05	1.44629e-05	1.98681e-05	9.435e-06	9.17377e-06	1.65664e-05	1.15106e-05	1.53147e-05	1.21576e-05	6.80119e-06	9.37008e-06	9.87964e-06	8.1794e-06	8.57456e-06	8.25164e-06	8.31418e-06	1.43247e-05	9.89419e-06	8.44374e-06	6.346e-06	1.51663e-05	7.77716e-06	8.33628e-06	1.49163e-05	3.60947e-05	2.50037e-05	3.5109e-05	4.52628e-05	3.99405e-05	3.29507e-05	4.0596e-05	4.54486e-05	3.40844e-05	3.26768e-05	4.20018e-05	3.62878e-05	3.29123e-05	2.94994e-05	3.06525e-05	3.18724e-05	3.47952e-05	3.80882e-05	3.30026e-05	4.36044e-05	3.19586e-05	3.65623e-05
ko04973	0.000187708	4.74612e-05	0.000282643	0.000263414	0.000357691	0.00035659	0.000135239	0.00010088	0.000214	6.27341e-05	0.000308872	0.000171843	2.79657e-05	0.000117699	0.000171319	8.31477e-05	0.000104992	7.8199e-05	6.55716e-05	0.000267505	0.000101238	6.58868e-05	2.80108e-05	0.000282253	7.79697e-05	0.000101161	0.000204367	0.000647484	0.00047482	0.000757988	0.000784664	0.000776197	0.00070168	0.000862607	0.000745086	0.000782244	0.000648234	0.000566478	0.000832193	0.000631638	0.000568273	0.000665132	0.000704682	0.000650656	0.00062498	0.000627505	0.000818248	0.000627111	0.000761689
ko04974	0.000370124	0.000234157	0.0005291	0.000532242	0.00130069	0.000855688	0.000820086	0.000380404	0.00112915	0.000370508	0.000502091	0.000258659	0.000120262	0.000215235	0.000199376	0.000349475	0.000269684	0.000144511	0.000291443	0.000247136	0.000371401	0.00024153	0.000140082	0.000791113	0.000291455	0.000574867	0.000457192	0.000806151	0.000896364	0.000592983	0.00041693	0.000617262	0.0005217	0.000501773	0.000454231	0.000683138	0.000509526	0.000364123	0.000708239	0.000646978	0.000577426	0.000749826	0.00100456	0.000697165	0.000436715	0.000812087	0.000762974	0.00064911	0.000425205
ko04975	4.79777e-07	1.0195e-07	8.75344e-07	1.11639e-06	1.09159e-06	1.40032e-06	2.92305e-07	7.50871e-07	7.94238e-07	1.25901e-07	1.39334e-06	4.99449e-07	5.34184e-08	3.33168e-07	1.44641e-07	2.75368e-07	1.95589e-07	3.68879e-07	2.6822e-07	1.00931e-06	4.82869e-07	3.10393e-07	1.22887e-07	3.81501e-07	3.25369e-07	3.65391e-07	9.90871e-07	3.48059e-07	7.77375e-07	2.20128e-07	3.13436e-07	4.37077e-07	3.21e-07	1.67881e-07	3.26629e-07	2.1759e-07	2.06086e-07	1.01819e-06	3.52325e-07	7.81534e-07	1.09422e-06	2.66427e-07	3.51873e-07	1.53502e-07	6.05377e-07	5.45596e-07	9.98766e-08	2.51379e-07	2.31766e-07
ko04976	0.00015555	0.000146828	0.000237442	0.000198539	0.00017795	0.000182271	7.05318e-05	0.000188527	0.000422463	5.60357e-05	0.000160158	9.03295e-05	3.99549e-05	6.55054e-05	5.57868e-05	6.63521e-05	5.76811e-05	4.80788e-05	8.15513e-05	0.000279044	0.000121585	0.000105119	8.76247e-05	0.000113913	0.000113515	8.29093e-05	0.000173343	6.76375e-05	8.82616e-05	4.89983e-05	9.07711e-05	5.77266e-05	4.65279e-05	5.8213e-05	9.26307e-05	4.95157e-05	4.72504e-05	5.79202e-05	5.36232e-05	0.000102344	5.65493e-05	4.25021e-05	5.43558e-05	4.98583e-05	0.000114416	6.76754e-05	5.62317e-05	4.48779e-05	4.9777e-05
ko04978	0.000168086	0.000151441	0.000189895	0.000217198	0.000173651	0.00022578	0.000175195	0.000183457	0.000182357	0.000181615	0.000201857	0.000200707	0.000167225	0.00018597	0.000183818	0.000171115	0.000192831	0.000164043	0.000165353	0.00020478	0.000179758	0.000178112	0.000167795	0.000195315	0.000165345	0.000155034	0.000192755	0.000308418	0.000263348	0.00031745	0.000309187	0.000292518	0.000293226	0.000308972	0.000316241	0.000295404	0.000312109	0.000164331	0.000312541	0.000300234	0.000295878	0.00031012	0.000297396	0.00030966	0.000319321	0.000313655	0.000314486	0.000333878	0.000327156
ko05010	0.000770203	0.000735385	0.00080703	0.000877387	0.000826461	0.000843049	0.00086175	0.000872411	0.000813355	0.00089626	0.00088504	0.000928467	0.000915237	0.000899848	0.000939773	0.000875201	0.000883624	0.000893701	0.000865073	0.00089883	0.000856657	0.000877745	0.000882179	0.000976491	0.000869881	0.000843538	0.000975255	0.000946163	0.00113637	0.00108447	0.00112955	0.00122947	0.0010568	0.00114635	0.000978052	0.00102117	0.00111342	0.00115343	0.00106354	0.00105744	0.000979162	0.00097053	0.000989348	0.00102738	0.000997924	0.000960084	0.00110288	0.00105108	0.0011119
ko05012	0.000236863	0.000233365	0.000202193	0.000197956	0.000195466	0.000196523	0.000233774	0.000216877	0.000186823	0.000214446	0.000218018	0.000207886	0.000243142	0.000228521	0.000222267	0.000238307	0.000230556	0.000247678	0.000239435	0.000201916	0.000228341	0.00023024	0.000239504	0.000204938	0.00023528	0.000241031	0.00021347	0.000112393	0.000161322	8.49721e-05	9.10967e-05	0.000109419	9.79778e-05	9.57015e-05	6.03101e-05	0.000103686	8.31765e-05	0.000255294	9.50473e-05	0.000120255	0.00013173	7.73446e-05	0.00010616	0.000101543	0.000114189	9.57367e-05	0.000111686	7.44917e-05	7.41793e-05
ko05014	0.000217352	0.000222766	0.000247794	0.000279104	0.000189717	0.000246721	0.000241653	0.000254009	0.00025827	0.000223553	0.000259891	0.00026175	0.000226965	0.000241359	0.000227473	0.00022329	0.000254998	0.000224175	0.000227082	0.000272071	0.000237335	0.000243057	0.000232755	0.000262411	0.000232095	0.000209705	0.000270371	0.000202795	0.000287705	0.000187895	0.000241901	0.000216274	0.000186476	0.00020171	0.000256789	0.00022275	0.000180214	0.00031249	0.000170589	0.000228802	0.000196017	0.000183371	0.000197005	0.000191658	0.000248761	0.000193924	0.000214345	0.000175203	0.000190682
ko05016	0.000474571	0.000456485	0.000482204	0.000521034	0.000501339	0.000532461	0.000510413	0.000518283	0.000573532	0.000451357	0.000523015	0.000476173	0.00048644	0.000485106	0.000479262	0.000493932	0.000506317	0.000494468	0.000496407	0.000533378	0.000498073	0.00049879	0.000493392	0.000496019	0.000505258	0.000505379	0.000537951	0.000375363	0.000433909	0.000338423	0.000360886	0.000393406	0.000338583	0.000335131	0.000267995	0.000354545	0.000324545	0.000540357	0.0003552	0.000407977	0.000397454	0.000327469	0.000368783	0.000333104	0.000434165	0.000376402	0.000406725	0.000321935	0.000319436
ko05020	3.21791e-05	2.7943e-05	4.85286e-05	6.32943e-05	4.97144e-05	6.11074e-05	3.55177e-05	5.09485e-05	8.45337e-05	2.6106e-05	6.21644e-05	3.5185e-05	2.32923e-05	3.19547e-05	2.62409e-05	2.7574e-05	3.71248e-05	2.82759e-05	2.95364e-05	6.81997e-05	3.82227e-05	3.54272e-05	2.95088e-05	4.63432e-05	3.50461e-05	2.76021e-05	6.13394e-05	4.79533e-05	4.40408e-05	4.09203e-05	3.2138e-05	5.20809e-05	4.97967e-05	3.45229e-05	2.92723e-05	6.4126e-05	5.74325e-05	0.000105584	3.35242e-05	3.92014e-05	4.79206e-05	3.42136e-05	4.28409e-05	4.3031e-05	5.13377e-05	3.99139e-05	4.81186e-05	5.27545e-05	4.70873e-05
ko05030	4.66362e-05	5.03015e-05	4.54758e-05	4.01962e-05	3.20578e-05	3.99603e-05	3.60326e-05	4.85012e-05	4.30111e-05	4.29294e-05	4.07602e-05	4.17621e-05	4.56102e-05	4.2983e-05	4.10656e-05	4.3243e-05	4.0977e-05	4.3046e-05	4.46747e-05	4.92949e-05	4.36774e-05	4.6074e-05	4.64688e-05	3.70111e-05	4.65958e-05	4.11711e-05	4.57079e-05	1.33712e-05	4.05806e-05	1.24986e-05	1.82277e-05	1.86556e-05	1.36991e-05	1.31262e-05	1.53164e-05	1.0181e-05	1.68699e-05	1.12193e-05	1.13792e-05	2.36381e-05	2.02726e-05	1.20414e-05	1.52527e-05	1.59042e-05	2.07961e-05	1.43671e-05	1.47508e-05	1.5579e-05	1.52124e-05
ko05031	4.66362e-05	5.03015e-05	4.54763e-05	4.01966e-05	3.20578e-05	3.99603e-05	3.60328e-05	4.85013e-05	4.30111e-05	4.29296e-05	4.07604e-05	4.17624e-05	4.56102e-05	4.29833e-05	4.10656e-05	4.3243e-05	4.0977e-05	4.3046e-05	4.46748e-05	4.92949e-05	4.36774e-05	4.60741e-05	4.64688e-05	3.70112e-05	4.65958e-05	4.11711e-05	4.57087e-05	1.33723e-05	4.0581e-05	1.2499e-05	1.82313e-05	1.86556e-05	1.36994e-05	1.31267e-05	1.53182e-05	1.01814e-05	1.68704e-05	1.12193e-05	1.13797e-05	2.36394e-05	2.02729e-05	1.2042e-05	1.52533e-05	1.59043e-05	2.07961e-05	1.43671e-05	1.47508e-05	1.5579e-05	1.52126e-05
ko05032	0.000227114	0.000196187	0.000243847	0.000228019	0.000381485	0.000317767	0.000194717	0.000259728	0.000466804	0.000134797	0.000305083	0.000143839	0.00015363	0.000157893	0.000151497	0.000199994	0.000139974	0.000180198	0.000200735	0.000321386	0.000218809	0.00019351	0.000182241	0.000197906	0.000231618	0.000234946	0.000249222	4.73847e-05	8.59206e-05	2.6936e-05	3.25148e-05	3.9094e-05	4.04225e-05	2.56397e-05	3.23412e-05	2.69592e-05	3.43006e-05	0.000100273	2.66519e-05	6.46081e-05	9.97115e-05	2.44627e-05	3.62224e-05	4.49954e-05	6.16016e-05	3.9724e-05	3.83365e-05	3.05816e-05	2.61492e-05
ko05034	8.48644e-05	8.32032e-05	8.922e-05	6.91398e-05	9.52468e-05	8.63439e-05	7.27769e-05	7.244e-05	9.43891e-05	6.44675e-05	6.46634e-05	5.49557e-05	5.86459e-05	5.80681e-05	5.58169e-05	6.61131e-05	6.1293e-05	5.99252e-05	6.57229e-05	6.56954e-05	6.93334e-05	6.41026e-05	6.01303e-05	6.70592e-05	6.88941e-05	7.25525e-05	7.32042e-05	2.69391e-05	9.98359e-05	1.9937e-05	2.74706e-05	3.56113e-05	2.55349e-05	2.07998e-05	2.26926e-05	1.62152e-05	2.51519e-05	3.91693e-05	1.81963e-05	4.39149e-05	3.03492e-05	1.86066e-05	2.68776e-05	2.78545e-05	3.47539e-05	2.55061e-05	2.64025e-05	2.30023e-05	2.14143e-05
ko05100	0.000515601	0.000156965	0.00119606	0.00106194	0.000978091	0.00102242	0.00065747	0.000356313	0.00100101	0.000239457	0.000696986	0.000573143	0.000166499	0.000401934	0.000667829	0.00033046	0.000487559	0.000283491	0.000304259	0.000779891	0.000394074	0.000289639	0.000188352	0.000986836	0.000269916	0.000499211	0.000703586	0.00195889	0.00154264	0.00244165	0.00352496	0.00318432	0.00223129	0.00290601	0.00210433	0.00273218	0.00215817	0.00276328	0.00252064	0.00209909	0.00174379	0.00194004	0.00205789	0.00191522	0.0022895	0.00202134	0.00295821	0.0019719	0.00246841
ko05110	0.000123731	5.85351e-05	0.000162202	0.000180075	0.000191289	0.000267188	0.000136628	9.866e-05	0.000155367	7.27642e-05	0.000298795	7.96206e-05	4.84126e-05	8.59012e-05	5.36383e-05	7.85591e-05	0.00011194	0.000103276	7.26403e-05	0.000171884	9.6908e-05	7.16278e-05	4.25237e-05	0.000151095	8.29477e-05	9.28967e-05	0.000195321	0.00017553	0.000221524	0.000119466	0.000131124	0.00024095	0.000223936	0.000119846	5.89928e-05	0.000120082	0.000162987	0.000685012	0.000112486	0.000125173	0.000212239	0.000108319	0.000123008	0.000152971	0.000160875	9.36573e-05	0.000167555	0.000106215	0.000106826
ko05111	0.00440999	0.00451503	0.00388537	0.00402129	0.00334303	0.00423053	0.00416906	0.00350868	0.00340397	0.00361262	0.00401318	0.0034378	0.0035978	0.00377282	0.00330764	0.00368653	0.00438758	0.00376812	0.00359443	0.00348555	0.00374424	0.00367121	0.00349496	0.00376663	0.0035131	0.00351133	0.00397641	0.0035841	0.00475953	0.00241639	0.00217805	0.0032661	0.0032817	0.00233071	0.00184535	0.00314379	0.00297724	0.00682462	0.00231304	0.00319792	0.00317793	0.00230613	0.00305337	0.00321825	0.0033122	0.00278403	0.00317733	0.00271268	0.00232951
ko05120	0.000884929	0.000800938	0.000848397	0.000957309	0.000738268	0.000992172	0.00082973	0.000643156	0.000653049	0.000697041	0.00082326	0.00079164	0.000717418	0.000793639	0.000849045	0.000724583	0.000849125	0.000753803	0.000700907	0.000761165	0.000730938	0.000720206	0.000681825	0.000953054	0.000667024	0.000675935	0.000806239	0.00223884	0.00160125	0.00233206	0.00190914	0.0019255	0.00215595	0.00224382	0.00246879	0.00232092	0.00221506	0.00217017	0.00221558	0.00177741	0.00192426	0.00243298	0.00212603	0.00225282	0.00202321	0.00216039	0.00205556	0.00228118	0.00227477
ko05130	1.26863e-06	3.58587e-07	1.3178e-05	6.44379e-05	1.08128e-05	2.76956e-05	3.3204e-05	2.95479e-06	1.67806e-05	3.36231e-06	5.17912e-05	1.11409e-06	2.09687e-06	1.74222e-05	5.00053e-06	3.71216e-06	3.5654e-05	2.87113e-05	7.29886e-06	1.01383e-05	1.21258e-05	4.54711e-06	7.22858e-07	4.76508e-05	2.3666e-06	2.13973e-06	3.47587e-05	0.000126264	1.23363e-05	7.872e-05	4.49685e-05	0.000166803	0.000167293	7.51006e-05	1.36848e-05	0.000248125	0.000127365	0.000559349	8.11591e-05	2.93261e-05	9.17571e-05	8.32928e-05	0.000113779	0.000109339	0.000101152	5.46395e-05	0.000150915	8.13958e-05	6.46281e-05
ko05131	4.84374e-05	5.1443e-05	5.80152e-05	0.000176073	3.41844e-05	0.000103105	8.95862e-05	1.85234e-05	5.48903e-05	1.92019e-05	0.000131312	9.14232e-06	8.29711e-06	4.53106e-05	1.63411e-05	1.62092e-05	0.000100044	6.86608e-05	2.29062e-05	4.37441e-05	3.53986e-05	2.27879e-05	6.86207e-06	0.00012308	1.08146e-05	9.34984e-06	0.000104897	0.000307578	6.04768e-05	0.000173291	0.000124025	0.000367825	0.000358942	0.000165119	3.63103e-05	0.000520088	0.000279219	0.00122335	0.000172464	8.67501e-05	0.000206658	0.000178111	0.000261405	0.000241283	0.000236632	0.000130831	0.000337989	0.00018212	0.000139379
ko05132	0.00119191	0.00114906	0.00118918	0.00156847	0.0017901	0.00166381	0.00145943	0.00125446	0.00166203	0.00112863	0.00151525	0.00114119	0.00122272	0.00126052	0.00119502	0.0013448	0.00132572	0.00135403	0.00131326	0.00117823	0.00131943	0.00126186	0.00121955	0.00152756	0.00128833	0.00142236	0.00143909	0.00215643	0.00165685	0.00197423	0.00139693	0.00192219	0.00236628	0.00168913	0.00183569	0.00243016	0.00234165	0.00373396	0.00181444	0.00140664	0.00194313	0.00217012	0.001975	0.00219474	0.00165157	0.00175249	0.0018631	0.00224959	0.00201887
ko05133	0.00177751	0.00160824	0.00174673	0.00329296	0.00180488	0.00345602	0.00304462	0.00177044	0.00212904	0.00205747	0.00314443	0.00170809	0.00158783	0.00227809	0.00154891	0.00172555	0.00358549	0.00197584	0.00165078	0.00191653	0.00186022	0.00188215	0.00146766	0.00299929	0.00150213	0.00153328	0.00282137	0.00627879	0.00355448	0.00423958	0.00232353	0.00456731	0.00557702	0.00316354	0.00176382	0.00611754	0.00440909	0.0118844	0.00444761	0.00366602	0.00505205	0.00562386	0.00584734	0.00476096	0.00574673	0.00514731	0.00523743	0.00423682	0.00254072
ko05134	0.0039236	0.00241387	0.00482762	0.0043877	0.00747194	0.00771044	0.00295572	0.00458721	0.00852493	0.00209517	0.00763913	0.00238412	0.00196081	0.00248923	0.00224463	0.00305421	0.0019768	0.00299914	0.00294834	0.00722941	0.00358636	0.00286902	0.0024008	0.00334586	0.00385869	0.00376315	0.00528714	0.00245977	0.00227409	0.0026093	0.0024093	0.00254819	0.00259855	0.00256367	0.00266139	0.00247373	0.00276724	0.00255355	0.00252752	0.00251465	0.00433219	0.00270024	0.00249375	0.00258681	0.00243695	0.00253477	0.00234618	0.00268899	0.00266478
ko05140	1.81627e-05	2.25123e-05	1.21863e-05	1.47767e-05	2.3312e-05	1.129e-05	2.73966e-05	2.82133e-05	1.46263e-05	2.93495e-05	2.29239e-05	2.76451e-05	3.69725e-05	3.10356e-05	3.1538e-05	3.34358e-05	2.73563e-05	3.43192e-05	3.38686e-05	1.96491e-05	2.95047e-05	3.16408e-05	3.50911e-05	2.38658e-05	3.29507e-05	3.22656e-05	1.9304e-05	8.0759e-08	5.57912e-06	1.27062e-07	3.972e-07	4.20775e-07	6.5939e-07	2.88394e-07	6.24401e-07	3.827e-07	1.94861e-07	2.36552e-07	3.58e-07	3.70055e-07	7.22145e-06	1.68863e-07	2.71382e-07	2.44106e-06	4.94509e-07	3.54807e-07	8.24341e-08	6.44071e-08	2.52447e-07
ko05142	0.000235008	0.000219964	0.000276365	0.00031036	0.000226427	0.000255348	0.000220837	0.000125555	0.0002673	0.0001498	0.00015444	0.000125869	1.95661e-05	8.35407e-05	6.56157e-05	8.06254e-05	0.000118704	4.79961e-05	6.91737e-05	0.000111105	0.000111662	8.94e-05	3.72694e-05	0.000205348	5.22099e-05	0.000123845	0.000216492	0.000219056	0.000434091	0.000132578	0.000186857	0.000255518	0.000180476	0.000149732	0.00011874	0.000186859	0.000154822	0.000410151	0.000133709	0.000270263	0.000163278	0.000123393	0.000185247	0.000149664	0.000253378	0.000155743	0.000186834	0.000122027	0.000108945
ko05143	0.000304299	0.00023583	0.000407505	0.000425832	0.000388929	0.000413615	0.000257673	0.000212879	0.000459602	0.000176146	0.000285373	0.00020835	4.3189e-05	0.000137744	0.000162604	0.000123262	0.000160171	7.68428e-05	0.000112415	0.00030006	0.000172892	0.000141448	8.3621e-05	0.000303114	0.000113517	0.000166467	0.000309812	0.000482744	0.000616094	0.000591028	0.000578126	0.000552595	0.000542432	0.000637634	0.000667942	0.000584299	0.000569449	0.000441696	0.000577834	0.000567416	0.000434529	0.000469806	0.000488532	0.000477244	0.000511584	0.000473628	0.000487118	0.000548961	0.000686503
ko05145	7.05517e-05	7.76768e-05	5.73067e-05	5.78864e-05	7.70614e-05	5.88357e-05	8.48305e-05	7.99639e-05	6.77785e-05	7.72456e-05	6.55778e-05	7.37583e-05	9.52196e-05	8.17666e-05	8.28581e-05	9.35771e-05	7.47907e-05	9.12546e-05	9.43558e-05	5.68595e-05	8.50273e-05	8.69723e-05	9.28706e-05	7.018e-05	9.22763e-05	0.00010153	6.42617e-05	7.79417e-06	2.81716e-05	3.42432e-06	4.89363e-06	5.89683e-06	6.07447e-06	3.719e-06	4.472e-06	3.88437e-06	3.58006e-06	7.85317e-06	4.38824e-06	9.25394e-06	2.15097e-05	3.73774e-06	6.144e-06	9.78824e-06	6.246e-06	5.32393e-06	3.13981e-06	3.48663e-06	3.05186e-06
ko05146	0.000215548	0.000250446	0.000191252	0.000149185	0.000145172	0.000157483	0.000179711	0.000198963	0.000110824	0.000206947	0.000164544	0.000211713	0.000238868	0.000223796	0.000223524	0.000208479	0.000217074	0.000217225	0.000213998	0.000176681	0.000194014	0.000220459	0.000227075	0.000190337	0.000212909	0.000191648	0.000174157	0.000258919	0.00016463	0.000265498	0.000215921	0.000203612	0.000241313	0.000225197	0.000210828	0.000241512	0.00026869	9.01287e-05	0.000263779	0.000200546	0.000241795	0.000263756	0.000262103	0.000254455	0.000200741	0.000271275	0.000241917	0.000305979	0.000288688
ko05150	0.000861441	0.000520475	0.00124891	0.00160512	0.00190646	0.00146003	0.000914627	0.000537085	0.000908373	0.000599232	0.00102849	0.00133244	0.000444166	0.000884977	0.00161771	0.000593346	0.000925902	0.000463753	0.000538838	0.00154984	0.000638121	0.000556884	0.000439852	0.0015129	0.000542095	0.000592059	0.000885448	0.0028067	0.00210806	0.00458828	0.00567692	0.00447414	0.00353486	0.00577322	0.00460989	0.00362064	0.0034309	0.00099748	0.0049501	0.00405372	0.00268813	0.0033034	0.00332848	0.00318835	0.00395447	0.00365174	0.00425457	0.00324479	0.00490404
ko05152	0.00137345	0.00123068	0.00180442	0.00184715	0.00198319	0.00177911	0.00155712	0.00141993	0.00195206	0.0014487	0.00159919	0.00163918	0.00127914	0.00141273	0.00141833	0.00139748	0.00134033	0.0012964	0.0013899	0.00154425	0.00153894	0.00138771	0.00131593	0.0015524	0.00140962	0.001506	0.00165788	0.00173011	0.00145873	0.00182375	0.0017777	0.00169858	0.00176983	0.00180361	0.0019728	0.00173403	0.00186969	0.00141239	0.0018149	0.00187379	0.00170049	0.0018333	0.00176848	0.00173374	0.00186759	0.00181184	0.0016722	0.00189353	0.00188693
ko05160	1.15e-07	4.52016e-09	1.77181e-07	8.11013e-08	1.08425e-07	1.98e-07	2.72374e-08	2.12061e-09	9.66698e-09	2.00954e-08	6.11888e-08	1.0493e-07	6.9092e-09	4.83164e-08	1.31334e-07	8.26305e-09	3.94775e-08	1.43779e-08	5.34896e-09	1.57887e-07	1.32482e-08	5.55699e-09	2.35142e-09	1.18718e-07	9.07116e-09	3.24555e-09	2.6691e-08	3.23e-07	2.00203e-07	5.92465e-07	6.9785e-07	6.14e-07	6.31e-07	7.42e-07	4.87735e-07	4.24502e-07	4.25944e-07	2.66621e-07	6.97232e-07	5.37394e-07	3.26401e-07	3.51441e-07	3.73285e-07	3.3214e-07	4.4221e-07	4.24448e-07	5.80233e-07	3.70885e-07	7.1743e-07
ko05162	1.15e-07	4.52016e-09	1.77181e-07	8.11013e-08	1.08425e-07	1.98e-07	2.72374e-08	2.12061e-09	9.66698e-09	2.00954e-08	6.11888e-08	1.0493e-07	6.9092e-09	4.83164e-08	1.31334e-07	8.26305e-09	3.94775e-08	1.43779e-08	5.34896e-09	1.57887e-07	1.32482e-08	5.55699e-09	2.35142e-09	1.18718e-07	9.07116e-09	3.24555e-09	2.6691e-08	3.23e-07	2.00203e-07	5.92465e-07	6.9785e-07	6.14e-07	6.31e-07	7.42e-07	4.87735e-07	4.24502e-07	4.25944e-07	2.66621e-07	6.97232e-07	5.37394e-07	3.26401e-07	3.51441e-07	3.73285e-07	3.3214e-07	4.4221e-07	4.24448e-07	5.80233e-07	3.70885e-07	7.1743e-07
ko05164	8.18962e-05	8.70014e-05	6.17476e-05	6.09972e-05	4.97857e-05	5.58572e-05	8.14934e-05	7.87758e-05	5.28705e-05	8.06323e-05	6.32187e-05	7.85536e-05	9.81759e-05	8.48045e-05	8.52471e-05	9.2599e-05	7.87285e-05	9.36201e-05	9.47645e-05	5.9292e-05	8.51979e-05	9.01373e-05	9.65408e-05	6.87555e-05	9.03155e-05	9.84337e-05	6.80864e-05	2.06631e-05	7.61336e-05	1.76559e-05	1.32089e-05	2.0065e-05	2.08985e-05	1.2798e-05	1.2947e-05	1.22631e-05	1.69622e-05	2.69916e-05	1.73603e-05	3.06048e-05	3.42331e-05	2.3815e-05	1.82185e-05	2.32184e-05	2.91869e-05	2.17318e-05	2.03451e-05	1.67443e-05	1.4103e-05
ko05168	6.55749e-05	7.63679e-05	5.11734e-05	4.69527e-05	4.33528e-05	4.00093e-05	7.25825e-05	7.35852e-05	3.66545e-05	7.66557e-05	5.67771e-05	7.22213e-05	9.50538e-05	8.04506e-05	8.04383e-05	8.58801e-05	7.34948e-05	8.94295e-05	8.82169e-05	5.42685e-05	7.87772e-05	8.36108e-05	9.12916e-05	5.70091e-05	8.63591e-05	8.63007e-05	5.48326e-05	5.32474e-06	2.18385e-05	1.89644e-06	4.12379e-06	3.89928e-06	3.61431e-06	2.8441e-06	3.899e-06	2.17493e-06	2.24485e-06	4.12038e-06	2.49547e-06	7.9049e-06	1.965e-05	1.55181e-06	3.29946e-06	7.74061e-06	4.99832e-06	3.56261e-06	2.0376e-06	1.74387e-06	2.48868e-06
ko05169	1.79354e-05	2.19721e-06	2.13987e-05	1.79714e-05	4.37016e-05	5.28099e-05	8.851e-06	1.50579e-05	3.42292e-05	2.11284e-07	5.56409e-05	3.98436e-06	1.34228e-08	5.58157e-06	1.41673e-06	1.0426e-05	2.583e-07	1.16733e-05	7.58034e-06	3.72964e-05	1.1947e-05	4.68073e-06	2.68902e-07	6.91139e-06	1.35947e-05	1.77383e-05	2.77782e-05	1.86239e-07	5.40138e-07	1.44175e-07	8.81325e-09	1.1e-08	2.94526e-07	6.78064e-08	2.24854e-07	9.79506e-07	4.52866e-07	1.19896e-07	2.842e-08	9.01376e-08	2.25717e-05	6.7217e-07	3.32871e-07	2.98e-07	3.00615e-07	3.76e-07	2.6e-08	1.30394e-07	3.94376e-07
ko05200	0.000374131	0.000369947	0.000392027	0.00039485	0.000411891	0.000427431	0.000412078	0.000444559	0.000508584	0.000377494	0.000425283	0.000378839	0.000403338	0.000392909	0.000386669	0.000405892	0.000386747	0.000401251	0.000411135	0.000455551	0.000420186	0.000415877	0.000415905	0.000403454	0.000427413	0.000411599	0.000428906	0.000344669	0.000406416	0.00033897	0.000337373	0.000308123	0.000327859	0.000339831	0.000431298	0.000351303	0.000306074	0.00041121	0.000319718	0.000328113	0.000375283	0.000357149	0.000341397	0.000348424	0.000354205	0.000353627	0.000330861	0.000319351	0.000326168
ko05202	8.80435e-06	9.34644e-06	6.38467e-06	6.19419e-06	6.36121e-06	6.03161e-06	1.00552e-05	1.15966e-05	3.55993e-06	1.17429e-05	1.09685e-05	1.10615e-05	1.42394e-05	1.24507e-05	1.19294e-05	1.25561e-05	1.16359e-05	1.37041e-05	1.27389e-05	9.73847e-06	1.16862e-05	1.23465e-05	1.35723e-05	8.36326e-06	1.278e-05	1.17527e-05	8.801e-06	9.90689e-07	6.15812e-06	3.62425e-07	3.55759e-07	8.13e-07	6.10314e-07	4.91269e-07	4.08558e-07	5.17082e-07	3.61894e-07	8.18583e-07	3.8132e-07	1.622e-06	4.39608e-06	3.48804e-07	6.76106e-07	1.52438e-06	1.05034e-06	1.09343e-06	3.04501e-07	4.29217e-07	3.3582e-07
ko05203	0.000192427	0.000170797	0.000218086	0.000215847	0.000249533	0.000241191	0.000199514	0.000195109	0.000259516	0.000186651	0.000204189	0.000178278	0.000161253	0.000172592	0.000177473	0.000176544	0.000180592	0.0001693	0.00017541	0.000206925	0.000186621	0.000175901	0.000167568	0.000215798	0.000180825	0.000186295	0.00021068	0.000257406	0.000276763	0.000267356	0.00025078	0.000267887	0.000279765	0.000269257	0.000271766	0.000259993	0.000267523	0.000280896	0.000273873	0.000243344	0.000241865	0.00027543	0.00025594	0.0002596	0.000242365	0.000247978	0.000245144	0.000262884	0.000266114
ko05204	0.000995146	0.0011382	0.000816041	0.000759995	0.000482805	0.000577597	0.000836954	0.000831181	0.000384343	0.000892165	0.000742307	0.000899848	0.00100699	0.000960503	0.000896403	0.000916076	0.000981597	0.000974197	0.000924829	0.00072921	0.000881749	0.000939139	0.000971608	0.000714248	0.000892262	0.000824012	0.000764613	0.000356344	0.000597655	0.000209988	0.000296485	0.00029256	0.00025914	0.000245598	0.000235813	0.000280883	0.000225755	0.000421401	0.000209939	0.000449138	0.00039526	0.000175943	0.000298531	0.0002972	0.000453362	0.000287896	0.000307633	0.000205823	0.000201648
ko05210	6.54599e-05	7.63634e-05	5.09962e-05	4.68716e-05	4.32444e-05	3.98113e-05	7.25553e-05	7.35831e-05	3.66449e-05	7.66356e-05	5.67159e-05	7.21164e-05	9.50469e-05	8.04023e-05	8.03069e-05	8.58718e-05	7.34553e-05	8.94152e-05	8.82115e-05	5.41107e-05	7.8764e-05	8.36052e-05	9.12892e-05	5.68904e-05	8.635e-05	8.62974e-05	5.48059e-05	5.00171e-06	2.16383e-05	1.304e-06	3.42594e-06	3.28532e-06	2.98335e-06	2.1021e-06	3.41125e-06	1.75043e-06	1.8189e-06	3.85376e-06	1.79824e-06	7.36751e-06	1.93236e-05	1.20037e-06	2.92617e-06	7.40847e-06	4.55611e-06	3.13817e-06	1.45737e-06	1.373e-06	1.77125e-06
ko05211	0.000203573	0.000199699	0.000215428	0.000230805	0.000231224	0.000237909	0.000210916	0.000234516	0.000290813	0.000206569	0.000230724	0.000203205	0.000199747	0.000203128	0.000203979	0.000208835	0.000203017	0.000203234	0.000208648	0.000252851	0.000216663	0.000213965	0.000209656	0.000217901	0.000217274	0.000211849	0.000240571	0.000208701	0.000226995	0.000205101	0.000228623	0.000197063	0.000189031	0.000216985	0.000270994	0.000193846	0.000175199	0.000234196	0.000179445	0.000207711	0.000221431	0.00021877	0.000183376	0.000199079	0.000241268	0.00020734	0.000210764	0.000178525	0.000185208
ko05214	2.77555e-11	1.92728e-12	4.6009e-10	4.16043e-10	2.18958e-11	0	1.11622e-10	1.21924e-10	0	2.65922e-10	1.48955e-10	3.60734e-10	0	2.77749e-10	5.56013e-11	0	0	1.94377e-11	6.55191e-11	1.7287e-11	0	1.1144e-10	0	1.54176e-10	0	4.13098e-11	7.57861e-10	1e-09	4.19527e-10	4.60767e-10	3.5643e-09	4.09466e-11	2.83284e-10	4.92309e-10	1.79234e-09	4.86574e-10	4.87704e-10	6.16816e-11	5.2938e-10	1.25576e-09	2.63498e-10	5.26088e-10	5.69755e-10	1.62089e-10	0	1.17549e-11	0	2.79434e-11	1.45331e-10
ko05215	7.63886e-05	6.17966e-05	0.000104108	9.37742e-05	0.000101988	0.000126521	8.66418e-05	9.70843e-05	0.000154013	5.68881e-05	0.000104741	6.72464e-05	6.22847e-05	6.93491e-05	6.12947e-05	6.72569e-05	7.4695e-05	6.47661e-05	7.01154e-05	0.000120223	8.38344e-05	7.6598e-05	7.02503e-05	9.48501e-05	8.05058e-05	6.81078e-05	0.000104237	0.000130436	0.000130487	0.000127653	9.85259e-05	9.98963e-05	0.000131191	0.000112622	0.000145021	0.000155196	0.000124699	0.000169744	0.000137153	0.000110504	0.000121507	0.000133551	0.000159555	0.000137104	9.8559e-05	0.000143475	0.000118847	0.000137132	0.000133127
ko05219	0.000176032	0.000194383	0.000147153	0.000152383	0.000142246	0.00011962	0.000188927	0.000185086	0.000100197	0.000196118	0.000181285	0.000205568	0.000228435	0.000211396	0.000215541	0.000209088	0.000194904	0.000221935	0.000211394	0.000157781	0.000196442	0.000204826	0.00021931	0.000173323	0.000204078	0.000198979	0.000158797	0.000121459	0.000113186	0.000138768	0.000142926	0.000142559	0.000148007	0.000145129	0.000168515	0.000145523	0.000142186	0.000170398	0.000133903	0.000110673	0.000155155	0.000133694	0.000114139	0.000136672	0.000144911	0.000121984	0.00012709	0.000128992	0.000151184
ko05220	6.34316e-06	5.37153e-06	7.08846e-06	4.67879e-06	7.76222e-06	9.20569e-06	9.66281e-06	3.70536e-06	1.00465e-05	2.92022e-06	4.92523e-06	2.95526e-06	3.14484e-06	3.2036e-06	3.08861e-06	4.87446e-06	3.15433e-06	3.59065e-06	4.62454e-06	3.85234e-06	5.89835e-06	3.76608e-06	3.29329e-06	3.63724e-06	4.7457e-06	6.70535e-06	5.09125e-06	3.82864e-06	3.05421e-06	2.622e-06	1.75871e-06	1.93421e-06	2.22716e-06	1.78745e-06	2.77194e-06	2.03626e-06	2.1121e-06	2.31416e-06	2.7633e-06	3.09787e-06	3.93169e-06	4.07292e-06	3.25006e-06	2.64641e-06	3.36529e-06	3.83679e-06	2.562e-06	2.71556e-06	1.37322e-06
ko05222	8.78416e-05	0.000103081	6.82584e-05	6.61099e-05	7.10779e-05	5.42317e-05	0.000104935	0.000109293	5.37126e-05	0.00011124	8.51074e-05	0.000105937	0.000138188	0.000117419	0.00011838	0.000124958	0.000105946	0.000129667	0.000127782	7.8712e-05	0.000113984	0.000121625	0.000132739	8.71453e-05	0.000124888	0.000124946	7.92694e-05	1.12671e-05	4.81857e-05	8.79511e-06	1.03288e-05	1.08919e-05	8.823e-06	9.9631e-06	1.39016e-05	7.70358e-06	7.04712e-06	5.73709e-06	8.637e-06	1.34525e-05	3.32301e-05	1.02021e-05	8.59061e-06	1.56845e-05	1.15434e-05	1.01179e-05	6.777e-06	7.12245e-06	8.011e-06
ko05322	8.49393e-05	4.45591e-05	0.000121215	0.000146246	0.000395815	0.000251631	0.0001566	9.94948e-05	0.000381649	4.34043e-05	0.000119928	4.2023e-05	5.01364e-05	5.34994e-05	6.67812e-05	0.000133982	4.59677e-05	6.75727e-05	0.000120883	5.91702e-05	0.000115005	7.75216e-05	6.27318e-05	0.00014713	0.000121204	0.000237792	0.000137253	2.18915e-05	2.94429e-05	1.58761e-05	1.45064e-05	2.02132e-05	2.26201e-05	1.26282e-05	1.02076e-05	3.12861e-05	1.78659e-05	5.4932e-05	1.56434e-05	2.0426e-05	2.3809e-05	1.4128e-05	2.32282e-05	1.93368e-05	2.11953e-05	1.428e-05	2.44171e-05	1.65915e-05	1.51722e-05
ko05340	0.000365074	0.000324013	0.000418863	0.000418464	0.00035685	0.000399432	0.000359665	0.000368536	0.000344926	0.000335871	0.000469302	0.000426827	0.000340678	0.000382043	0.000369642	0.000334559	0.000382771	0.000357345	0.000333984	0.000463437	0.000361528	0.00035693	0.000341709	0.000410454	0.00034506	0.000308038	0.000403657	0.000442847	0.000482678	0.000467414	0.00051493	0.000476448	0.000459939	0.000524437	0.000466718	0.000501079	0.000419378	0.000520454	0.00051744	0.000495485	0.000459887	0.00040337	0.000478446	0.000433559	0.000463587	0.000458837	0.000474868	0.000409792	0.000463524
ko05410	2.11537e-05	2.21173e-05	1.67349e-05	1.58061e-05	7.58369e-06	1.14454e-05	1.15772e-05	3.09807e-06	2.78072e-06	5.47095e-06	8.537e-06	5.92455e-06	1.88215e-06	6.80786e-06	5.76147e-06	1.994e-06	1.54555e-05	2.19572e-06	1.94668e-06	7.786e-06	2.47941e-06	4.52063e-06	1.13e-06	1.12915e-05	1.09875e-06	1.09476e-06	7.9704e-06	1.8978e-05	3.58274e-05	1.95721e-05	2.30837e-05	2.29285e-05	1.88989e-05	2.16408e-05	1.36285e-05	1.4422e-05	1.67228e-05	2.56174e-05	1.96353e-05	2.2943e-05	1.45485e-05	1.54288e-05	2.28835e-05	1.6811e-05	2.70953e-05	1.82284e-05	2.86242e-05	1.55331e-05	1.75506e-05
ko05412	1.65437e-07	1.06121e-07	1.54526e-07	1.72949e-07	4.77035e-09	1.01594e-07	1.97639e-08	1.60505e-07	7.20965e-08	2.75022e-09	3.7e-08	6.48733e-08	1.6e-08	3.91665e-08	1.26014e-08	5.38741e-08	1.1e-08	1.55868e-08	4.07813e-08	8.30556e-08	7.17817e-08	8.42e-08	4.84861e-08	5.23829e-08	1.78975e-08	4.44177e-09	2.10691e-07	4.05813e-08	8.58181e-07	3.94792e-08	7.71396e-08	1.38176e-07	3.88005e-08	2.62085e-08	3.73903e-08	2.20632e-08	3.7e-08	4.61554e-08	3.68362e-08	3.32589e-07	4.03752e-08	2.69001e-08	1.5573e-07	7.61259e-08	1.36529e-07	8.33561e-08	1.68631e-07	6.2e-08	2.65442e-08
ko05414	1.65437e-07	1.06121e-07	1.54526e-07	1.72949e-07	4.77035e-09	1.01594e-07	1.97639e-08	1.60505e-07	7.20965e-08	2.75022e-09	3.7e-08	6.48733e-08	1.6e-08	3.91665e-08	1.26014e-08	5.38741e-08	1.1e-08	1.55868e-08	4.07813e-08	8.30556e-08	7.17817e-08	8.42e-08	4.84861e-08	5.23829e-08	1.78975e-08	4.44177e-09	2.10691e-07	4.05813e-08	8.58181e-07	3.94792e-08	7.71396e-08	1.38176e-07	3.88005e-08	2.62085e-08	3.73903e-08	2.20632e-08	3.7e-08	4.61554e-08	3.68362e-08	3.32589e-07	4.03752e-08	2.69001e-08	1.5573e-07	7.61259e-08	1.36529e-07	8.33561e-08	1.68631e-07	6.2e-08	2.65442e-08
ko05416	6.54599e-05	7.63634e-05	5.09962e-05	4.68716e-05	4.32444e-05	3.98113e-05	7.25553e-05	7.35831e-05	3.66449e-05	7.66356e-05	5.67159e-05	7.21164e-05	9.50469e-05	8.04023e-05	8.03069e-05	8.58718e-05	7.34553e-05	8.94152e-05	8.82115e-05	5.41107e-05	7.8764e-05	8.36052e-05	9.12892e-05	5.68904e-05	8.635e-05	8.62974e-05	5.48059e-05	5.00171e-06	2.16383e-05	1.304e-06	3.42594e-06	3.28532e-06	2.98335e-06	2.1021e-06	3.41125e-06	1.75043e-06	1.8189e-06	3.85376e-06	1.79824e-06	7.36751e-06	1.93236e-05	1.20037e-06	2.92617e-06	7.40847e-06	4.55611e-06	3.13817e-06	1.45737e-06	1.373e-06	1.77125e-06
FTU	0.466827	0.258937	0.451215	0.540404	0.780246	0.684887	0.82445	0.487355	0.7589	0.660647	0.566614	0.405876	0.238825	0.36141	0.405045	0.27214	0.741817	0.162141	0.166775	0.54795	0.416207	0.213781	0.24909	0.67322	0.199044	0.204303	0.552402	0.735459	0.479882	0.704998	0.818259	0.755603	0.706161	0.767326	0.676644	0.704678	0.707324	0.488513	0.637916	0.646933	0.658232	0.675297	0.63544	0.732995	0.835008	0.701291	0.710858	0.668607	0.679353
[truncated: 93 more columns]
